# Supplementary material for: Diisobutyl 4-(3-eth­oxy-4-hy­droxy­phen­yl)-2,6-dimethyl-1,4-dihydro­pyridine-3,5-dicarboxyl­ate
Source: Acta Crystallogr Sect E Struct Rep Online. 2012 Jan 7;68(Pt 2):o287–8. doi: 10.1107/S1600536811055334 (PMC3274982; doi:10.1107/S1600536811055334)
Supplement: Supplementary file 1 [file e-68-0o287-sup1.cif]

##############################################################################
#                                                                            #
# This CIF contains the data in a paper accepted for publication in          #
# Acta Crystallographica Section E. It conforms to the requirements of       #
# Notes for Authors for Acta Crystallographica Section E, and has been       #
# peer reviewed under the auspices of the IUCr Commission on Journals.       #
#                                                                            #
# Full details of the Crystallographic Information File format               #
# are given in the paper "The Crystallographic Information File (CIF):       #
# a New Standard Archive File for Crystallography" by S. R. Hall, F. H.      #
# Allen and I. D. Brown [Acta Cryst. (1991), A47, 655-685].                  #
#                                                                            #
# The current version of the core CIF dictionary is obtainable from          #
# ftp://ftp.iucr.org/pub/cif_core.dic.                                       #
#                                                                            #
# Software is freely available for graphical display of the structure(s)     #
# in this CIF. For information consult the CIF software page                 #
# http://www.iucr.org/resources/cif/software.                                #
#                                                                            #
# This file may be used for bona fide research purposes within the           #
# scientific community so long as proper attribution is given to the journal # 
# article from which it was obtained.                                        #
#                                                                            #
##############################################################################
data_global
_audit_creation_method     'form.cif (version 2.0)'
_journal_data_validation_number     ?
_journal_date_recd_electronic     2011-12-20
_journal_date_accepted     2011-12-23
_journal_name_full     'Acta Crystallographica, Section E'
_journal_year     2012
_journal_volume     68
_journal_issue      2
_journal_page_first     o287
_journal_page_last     o288
_journal_paper_category     QO
_journal_paper_doi     10.1107/S1600536811055334
_journal_coeditor_code     WN2463
_publ_contact_author_name     'Prof. Fun, Hoong-Kun'
_publ_contact_author_address
;
      X-ray Crystallography Unit
      School of Physics
      Universiti Sains Malaysia
      11800 USM, Penang
      MALAYSIA
;
_publ_contact_author_email     'hkfun@usm.my'
_publ_contact_author_fax     '604 6579150'
_publ_contact_author_phone     '604 6533652'
_publ_section_title
;\
Diisobutyl
4-(3-ethoxy-4-hydroxyphenyl)-2,6-dimethyl-1,4-dihydropyridine-3,5-\
dicarboxylate
;
loop_
    _publ_author_name
    _publ_author_footnote
    _publ_author_address
    'Hoong-Kun Fun'
;
      Thomson Reuters ResearcherID: A-3561-2009.
;
;
      X-ray Crystallography Unit
      School of Physics
      Universiti Sains Malaysia
      11800 USM, Penang
      Malaysia
;
    'Madhukar Hemamalini' ?
;
      X-ray Crystallography Unit
      School of Physics
      Universiti Sains Malaysia
      11800 USM, Penang
      Malaysia
;
    'B. Palakshi Reddy' ?
;
      Organic Chemistry Division
      School of Advanced Sciences
      VIT University
      Vellore 632 014
      India
;
    'V. Vijayakumar' ?
;
      Organic Chemistry Division
      School of Advanced Sciences
      VIT University
      Vellore 632 014
      India
;
    'S. Sarveswari' ?
;
      Organic Chemistry Division
      School of Advanced Sciences
      VIT University
      Vellore 632 014
      India
;
data_I
_audit_creation_method     SHELXL-97
_chemical_name_systematic
;
Diisobutyl 4-(3-ethoxy-4-hydroxyphenyl)-2,6-dimethyl-
1,4-dihydropyridine-3,5-dicarboxylate
;
_chemical_name_common     ?
_chemical_formula_moiety     'C25 H35 N O6'
_chemical_formula_sum     'C25 H35 N O6'
_chemical_formula_iupac     'C25 H35 N O6'
_chemical_formula_weight     445.54
_chemical_melting_point     ?
_symmetry_cell_setting     triclinic
_symmetry_space_group_name_H-M     'P -1'
_symmetry_space_group_name_Hall     '-P 1'
loop_
    _symmetry_equiv_pos_as_xyz
    'x, y, z'
    '-x, -y, -z'
_cell_length_a     12.7346(2)
_cell_length_b     13.1180(2)
_cell_length_c     15.7404(2)
_cell_angle_alpha     71.7660(10)
_cell_angle_beta     89.8130(10)
_cell_angle_gamma     76.1500(10)
_cell_volume     2417.50(6)
_cell_formula_units_Z     4
_cell_measurement_reflns_used     9498
_cell_measurement_theta_min     2.49
_cell_measurement_theta_max     30.54
_cell_measurement_temperature     100.0(10)
_exptl_crystal_description     block
_exptl_crystal_colour     colourless
_exptl_crystal_size_max     0.59
_exptl_crystal_size_mid     0.23
_exptl_crystal_size_min     0.13
_exptl_crystal_density_diffrn     1.224
_exptl_crystal_density_meas     ?
_exptl_crystal_density_method     'not measured'
_exptl_crystal_F_000     960
_exptl_absorpt_coefficient_mu     0.087
_exptl_absorpt_correction_type     multi-scan
_exptl_absorpt_process_details     '(SADABS; Bruker, 2009)'
_exptl_absorpt_correction_T_min     0.9505
_exptl_absorpt_correction_T_max     0.9887
_exptl_special_details
;
The crystal was placed in the cold stream of an Oxford Cryosystems Cobra
open-flow nitrogen cryostat (Cosier & Glazer, 1986) operating at
100.0(1) K.
;
_diffrn_ambient_temperature     100.0(10)
_diffrn_radiation_type     MoK\a
_diffrn_radiation_wavelength     0.71073
_diffrn_radiation_source     'fine-focus sealed tube'
_diffrn_radiation_monochromator     graphite
_diffrn_measurement_device_type
;
Bruker SMART APEXII CCD area-detector
;
_diffrn_measurement_method     '\f and \w scans'
_diffrn_detector_area_resol_mean     .
_diffrn_reflns_number     33902
_diffrn_reflns_av_R_equivalents     0.0295
_diffrn_reflns_av_sigmaI/netI     0.0451
_diffrn_reflns_theta_min     1.65
_diffrn_reflns_theta_max     30.57
_diffrn_reflns_theta_full     30.57
_diffrn_measured_fraction_theta_max     0.988
_diffrn_measured_fraction_theta_full     0.988
_diffrn_reflns_limit_h_min     -18
_diffrn_reflns_limit_h_max     18
_diffrn_reflns_limit_k_min     -18
_diffrn_reflns_limit_k_max     18
_diffrn_reflns_limit_l_min     -22
_diffrn_reflns_limit_l_max     22
_diffrn_standards_number     0
_diffrn_standards_interval_count     .
_diffrn_standards_interval_time     .
_diffrn_standards_decay_%     ?
_refine_special_details
;
 Refinement of F^2^ against ALL reflections.  The weighted R-factor wR and
 goodness of fit S are based on F^2^, conventional R-factors R are based
 on F, with F set to zero for negative F^2^. The threshold expression of
 F^2^ > 2\s(F^2^) is used only for calculating R-factors(gt) etc. and is
 not relevant to the choice of reflections for refinement.  R-factors based
 on F^2^ are statistically about twice as large as those based on F, and R-
 factors based on ALL data will be even larger.
;
_reflns_number_total     14658
_reflns_number_gt     10852
_reflns_threshold_expression     I>2\s(I)
_refine_ls_structure_factor_coef     Fsqd
_refine_ls_matrix_type     full
_refine_ls_R_factor_all     0.0688
_refine_ls_R_factor_gt     0.0468
_refine_ls_wR_factor_gt     0.1121
_refine_ls_wR_factor_ref     0.1246
_refine_ls_goodness_of_fit_ref     1.037
_refine_ls_restrained_S_all     1.037
_refine_ls_number_reflns     14658
_refine_ls_number_parameters     619
_refine_ls_number_restraints     3
_refine_ls_hydrogen_treatment     mixed
_refine_ls_weighting_scheme     calc
_refine_ls_weighting_details
         'calc w=1/[\s^2^(Fo^2^)+(0.0575P)^2^+0.4282P] where P=(Fo^2^+2Fc^2^)/3'
_atom_sites_solution_hydrogens     geom
_atom_sites_solution_primary     direct
_atom_sites_solution_secondary     difmap
_refine_ls_shift/su_max     ?
_refine_ls_shift/su_max_lt     0.001
_refine_ls_shift/su_mean     0.000
_refine_diff_density_max     0.428
_refine_diff_density_min     -0.253
_refine_ls_extinction_method     none
_refine_ls_extinction_coef     ?
loop_
    _atom_type_symbol
    _atom_type_description
    _atom_type_scat_dispersion_real
    _atom_type_scat_dispersion_imag
    _atom_type_scat_source
    'C' 'C' 0.0033 0.0016
                         'International Tables Vol C Tables 4.2.6.8 and 6.1.1.4'
    'H' 'H' 0.0000 0.0000
                         'International Tables Vol C Tables 4.2.6.8 and 6.1.1.4'
    'N' 'N' 0.0061 0.0033
                         'International Tables Vol C Tables 4.2.6.8 and 6.1.1.4'
    'O' 'O' 0.0106 0.0060
                         'International Tables Vol C Tables 4.2.6.8 and 6.1.1.4'
_computing_data_collection     'APEX2 (Bruker, 2009)'
_computing_cell_refinement     'SAINT (Bruker, 2009)'
_computing_data_reduction     'SAINT (Bruker, 2009)'
_computing_structure_solution     'SHELXTL (Sheldrick, 2008)'
_computing_structure_refinement     'SHELXTL (Sheldrick, 2008)'
_computing_molecular_graphics     'SHELXTL (Sheldrick, 2008)'
_computing_publication_material
                             'SHELXTL (Sheldrick, 2008) and PLATON (Spek, 2009)'
loop_
    _atom_site_type_symbol
    _atom_site_label
    _atom_site_fract_x
    _atom_site_fract_y
    _atom_site_fract_z
    _atom_site_U_iso_or_equiv
    _atom_site_adp_type
    _atom_site_calc_flag
    _atom_site_refinement_flags
    _atom_site_occupancy
    _atom_site_symmetry_multiplicity
    _atom_site_disorder_assembly
    _atom_site_disorder_group
    O O1A 0.65593(7) 0.22427(7) 0.32513(6) 0.01877(18) Uani d . 1 1 . .
    O O2A 0.68239(7) 0.37473(7) 0.35316(6) 0.01794(17) Uani d . 1 1 . .
    O O3A 0.54155(7) 0.73836(7) 0.14127(6) 0.02162(19) Uani d . 1 1 A .
    O O4A 0.46664(9) 0.75911(8) 0.00632(6) 0.0301(2) Uani d . 1 1 . .
    O O5A 0.45070(6) 0.68825(7) 0.47222(6) 0.01704(17) Uani d . 1 1 . .
    O O6A 0.24903(7) 0.65738(8) 0.47620(6) 0.01842(18) Uani d . 1 1 . .
    N N1A 0.41808(8) 0.43615(9) 0.12188(7) 0.0168(2) Uani d . 1 1 . .
    C C1A 0.49199(9) 0.36210(10) 0.19006(8) 0.0154(2) Uani d . 1 1 . .
    C C2A 0.55112(9) 0.40291(10) 0.23764(8) 0.0139(2) Uani d . 1 1 . .
    C C3A 0.52654(9) 0.52684(9) 0.22317(8) 0.0138(2) Uani d . 1 1 . .
    H H3AA 0.5968 0.5458 0.2304 0.017 Uiso calc R 1 1 . .
    C C4A 0.47737(9) 0.59128(10) 0.12786(8) 0.0148(2) Uani d . 1 1 . .
    C C5A 0.41768(9) 0.54670(10) 0.08484(8) 0.0158(2) Uani d . 1 1 . .
    C C6A 0.49800(10) 0.24288(10) 0.20069(9) 0.0191(2) Uani d . 1 1 . .
    H H6AA 0.4892 0.2033 0.2633 0.029 Uiso calc R 1 1 . .
    H H6AB 0.5686 0.2085 0.1839 0.029 Uiso calc R 1 1 . .
    H H6AC 0.4401 0.2391 0.1618 0.029 Uiso calc R 1 1 . .
    C C7A 0.63478(9) 0.33471(10) 0.30929(8) 0.0148(2) Uani d . 1 1 . .
    C C8A 0.72798(10) 0.15556(10) 0.40420(9) 0.0207(2) Uani d . 1 1 . .
    H H8AA 0.6908 0.1582 0.4591 0.025 Uiso calc R 1 1 . .
    H H8AB 0.7935 0.1835 0.4047 0.025 Uiso calc R 1 1 . .
    C C9A 0.75998(11) 0.03710(11) 0.40238(9) 0.0216(3) Uani d . 1 1 . .
    H H9AA 0.8038 -0.0091 0.4600 0.026 Uiso calc R 1 1 . .
    C C10A 0.66240(12) -0.01007(12) 0.39875(11) 0.0296(3) Uani d . 1 1 . .
    H H10A 0.6164 0.0000 0.4470 0.044 Uiso calc R 1 1 . .
    H H10B 0.6874 -0.0893 0.4062 0.044 Uiso calc R 1 1 . .
    H H10C 0.6206 0.0288 0.3407 0.044 Uiso calc R 1 1 . .
    C C11A 0.83235(12) 0.02594(12) 0.32709(10) 0.0295(3) Uani d . 1 1 . .
    H H11A 0.8961 0.0535 0.3329 0.044 Uiso calc R 1 1 . .
    H H11B 0.7919 0.0693 0.2691 0.044 Uiso calc R 1 1 . .
    H H11C 0.8557 -0.0522 0.3307 0.044 Uiso calc R 1 1 . .
    C C12A 0.49199(10) 0.70315(10) 0.08419(8) 0.0180(2) Uani d . 1 1 . .
    C C13A 0.56687(13) 0.84422(11) 0.10141(10) 0.0301(3) Uani d . 1 1 . .
    H H13A 0.4996 0.9022 0.0746 0.036 Uiso calc PR 0.890(2) 1 A 1
    H H13B 0.6165 0.8401 0.0534 0.036 Uiso calc PR 0.890(2) 1 A 1
    H H13E 0.5121 0.9018 0.1129 0.036 Uiso d PR 0.110(2) 1 A 2
    H H13F 0.5675 0.8600 0.0376 0.036 Uiso d PR 0.110(2) 1 A 2
    C C14A 0.62011(13) 0.87297(12) 0.17352(11) 0.0249(3) Uani d PD 0.890(2) 1 A
                                                                               1
    H H14A 0.5686 0.8770 0.2211 0.030 Uiso calc PR 0.890(2) 1 A 1
    C C15A 0.72407(14) 0.78674(14) 0.21621(13) 0.0318(4) Uani d PD 0.890(2) 1 A
                                                                               1
    H H15A 0.7080 0.7146 0.2438 0.048 Uiso calc PR 0.890(2) 1 A 1
    H H15B 0.7562 0.8083 0.2623 0.048 Uiso calc PR 0.890(2) 1 A 1
    H H15C 0.7752 0.7815 0.1702 0.048 Uiso calc PR 0.890(2) 1 A 1
    C C16A 0.6415(2) 0.98703(15) 0.13148(15) 0.0487(6) Uani d PD 0.890(2) 1 A 1
    H H16A 0.5728 1.0419 0.1069 0.073 Uiso calc PR 0.890(2) 1 A 1
    H H16B 0.6900 0.9850 0.0832 0.073 Uiso calc PR 0.890(2) 1 A 1
    H H16C 0.6756 1.0075 0.1773 0.073 Uiso calc PR 0.890(2) 1 A 1
    C C14X 0.6819(10) 0.8431(9) 0.1393(8) 0.0249(3) Uani d PD 0.110(2) 1 A 2
    H H14C 0.7387 0.7814 0.1294 0.030 Uiso calc PR 0.110(2) 1 A 2
    C C15X 0.6729(12) 0.8237(12) 0.2361(9) 0.0318(4) Uani d PD 0.110(2) 1 A 2
    H H15G 0.7407 0.8266 0.2634 0.048 Uiso calc PR 0.110(2) 1 A 2
    H H15H 0.6591 0.7506 0.2642 0.048 Uiso calc PR 0.110(2) 1 A 2
    H H15I 0.6129 0.8810 0.2451 0.048 Uiso calc PR 0.110(2) 1 A 2
    C C16X 0.7096(17) 0.9539(12) 0.0949(11) 0.0487(6) Uani d PD 0.110(2) 1 A 2
    H H16G 0.7460 0.9740 0.1398 0.073 Uiso calc PR 0.110(2) 1 A 2
    H H16H 0.6428 1.0114 0.0692 0.073 Uiso calc PR 0.110(2) 1 A 2
    H H16I 0.7578 0.9474 0.0472 0.073 Uiso calc PR 0.110(2) 1 A 2
    C C17A 0.34730(10) 0.60315(11) -0.00102(8) 0.0194(2) Uani d . 1 1 . .
    H H17A 0.3303 0.6836 -0.0137 0.029 Uiso calc R 1 1 . .
    H H17B 0.2799 0.5788 0.0046 0.029 Uiso calc R 1 1 . .
    H H17C 0.3857 0.5840 -0.0502 0.029 Uiso calc R 1 1 . .
    C C18A 0.45270(9) 0.55975(9) 0.29224(8) 0.0138(2) Uani d . 1 1 . .
    C C19A 0.34741(9) 0.54636(10) 0.29630(8) 0.0164(2) Uani d . 1 1 . .
    H H19A 0.3211 0.5147 0.2567 0.020 Uiso calc R 1 1 . .
    C C20A 0.28027(9) 0.57908(10) 0.35819(8) 0.0161(2) Uani d . 1 1 . .
    H H20A 0.2085 0.5697 0.3604 0.019 Uiso calc R 1 1 . .
    C C21A 0.31732(9) 0.62515(9) 0.41644(8) 0.0145(2) Uani d . 1 1 . .
    C C22A 0.42302(9) 0.63953(10) 0.41269(8) 0.0143(2) Uani d . 1 1 . .
    C C23A 0.48984(9) 0.60620(10) 0.35129(8) 0.0147(2) Uani d . 1 1 . .
    H H23A 0.5618 0.6151 0.3494 0.018 Uiso calc R 1 1 . .
    C C24A 0.56215(9) 0.69126(11) 0.47879(9) 0.0180(2) Uani d . 1 1 . .
    H H24A 0.5817 0.7362 0.4206 0.022 Uiso calc R 1 1 . .
    H H24B 0.6098 0.6153 0.4947 0.022 Uiso calc R 1 1 . .
    C C25A 0.57646(11) 0.74199(12) 0.55053(9) 0.0226(3) Uani d . 1 1 . .
    H H25A 0.6520 0.7456 0.5558 0.034 Uiso calc R 1 1 . .
    H H25B 0.5580 0.6963 0.6080 0.034 Uiso calc R 1 1 . .
    H H25C 0.5286 0.8170 0.5343 0.034 Uiso calc R 1 1 . .
    O O1B 0.16199(7) 0.21473(7) 0.32189(6) 0.01890(18) Uani d . 1 1 . .
    O O2B 0.18733(7) 0.36622(7) 0.21617(6) 0.01867(18) Uani d . 1 1 . .
    O O3B 0.03283(7) 0.73069(7) 0.23134(6) 0.01937(18) Uani d . 1 1 . .
    O O4B -0.03557(8) 0.75077(8) 0.35879(6) 0.0256(2) Uani d . 1 1 . .
    O O5B -0.05533(7) 0.68711(7) -0.06563(6) 0.01869(18) Uani d . 1 1 . .
    O O6B -0.25198(7) 0.64538(8) -0.05293(6) 0.01979(18) Uani d . 1 1 . .
    N N1B -0.07913(8) 0.42474(9) 0.41615(7) 0.0163(2) Uani d . 1 1 . .
    C C1B -0.00455(9) 0.35099(10) 0.38633(8) 0.0151(2) Uani d . 1 1 . .
    C C2B 0.05339(9) 0.39218(9) 0.31639(8) 0.0141(2) Uani d . 1 1 . .
    C C3B 0.02680(9) 0.51597(9) 0.26542(8) 0.0137(2) Uani d . 1 1 . .
    H H3BA 0.0965 0.5360 0.2473 0.016 Uiso calc R 1 1 . .
    C C4B -0.02275(9) 0.58084(10) 0.32699(8) 0.0148(2) Uani d . 1 1 . .
    C C5B -0.08165(9) 0.53597(10) 0.39405(8) 0.0154(2) Uani d . 1 1 . .
    C C6B 0.00315(10) 0.23158(10) 0.43862(8) 0.0192(2) Uani d . 1 1 . .
    H H6BA -0.0067 0.1916 0.3972 0.029 Uiso calc R 1 1 . .
    H H6BB -0.0534 0.2274 0.4810 0.029 Uiso calc R 1 1 . .
    H H6BC 0.0746 0.1979 0.4717 0.029 Uiso calc R 1 1 . .
    C C7B 0.13895(9) 0.32552(10) 0.28006(8) 0.0151(2) Uani d . 1 1 . .
    C C8B 0.24295(10) 0.14910(10) 0.28228(9) 0.0217(3) Uani d . 1 1 . .
    H H8BA 0.3091 0.1772 0.2756 0.026 Uiso calc R 1 1 . .
    H H8BB 0.2147 0.1547 0.2220 0.026 Uiso calc R 1 1 . .
    C C9B 0.27000(10) 0.02944(11) 0.34241(9) 0.0221(3) Uani d . 1 1 . .
    H H9BA 0.2986 0.0260 0.4026 0.027 Uiso calc R 1 1 . .
    C C10B 0.35969(13) -0.03770(12) 0.30230(12) 0.0351(3) Uani d . 1 1 . .
    H H10D 0.4231 -0.0067 0.2970 0.053 Uiso calc R 1 1 . .
    H H10E 0.3334 -0.0343 0.2428 0.053 Uiso calc R 1 1 . .
    H H10F 0.3799 -0.1151 0.3414 0.053 Uiso calc R 1 1 . .
    C C11B 0.17072(12) -0.01796(11) 0.35487(10) 0.0271(3) Uani d . 1 1 . .
    H H11D 0.1181 0.0216 0.3865 0.041 Uiso calc R 1 1 . .
    H H11E 0.1926 -0.0969 0.3901 0.041 Uiso calc R 1 1 . .
    H H11F 0.1376 -0.0091 0.2961 0.041 Uiso calc R 1 1 . .
    C C12B -0.01152(9) 0.69405(10) 0.30992(8) 0.0170(2) Uani d . 1 1 . .
    C C13B 0.05064(12) 0.84019(11) 0.21072(9) 0.0262(3) Uani d . 1 1 . .
    H H13C 0.1020 0.8415 0.2572 0.031 Uiso calc R 1 1 . .
    H H13D -0.0187 0.8947 0.2095 0.031 Uiso calc R 1 1 . .
    C C14B 0.09665(11) 0.86980(11) 0.12014(9) 0.0239(3) Uani d . 1 1 . .
    H H14B 0.0466 0.8607 0.0758 0.029 Uiso calc R 1 1 . .
    C C15B 0.20785(13) 0.79489(13) 0.12074(12) 0.0364(4) Uani d . 1 1 . .
    H H15D 0.2027 0.7179 0.1369 0.055 Uiso calc R 1 1 . .
    H H15E 0.2580 0.8015 0.1647 0.055 Uiso calc R 1 1 . .
    H H15F 0.2347 0.8169 0.0610 0.055 Uiso calc R 1 1 . .
    C C16B 0.10039(14) 0.99152(12) 0.09083(11) 0.0345(3) Uani d . 1 1 . .
    H H16D 0.0274 1.0383 0.0897 0.052 Uiso calc R 1 1 . .
    H H16E 0.1266 1.0120 0.0307 0.052 Uiso calc R 1 1 . .
    H H16F 0.1495 1.0023 0.1333 0.052 Uiso calc R 1 1 . .
    C C17B -0.15385(10) 0.59335(11) 0.44969(8) 0.0186(2) Uani d . 1 1 . .
    H H17D -0.1756 0.6732 0.4177 0.028 Uiso calc R 1 1 . .
    H H17E -0.1145 0.5798 0.5071 0.028 Uiso calc R 1 1 . .
    H H17F -0.2186 0.5644 0.4606 0.028 Uiso calc R 1 1 . .
    C C18B -0.04746(9) 0.54802(9) 0.18026(8) 0.0142(2) Uani d . 1 1 . .
    C C19B -0.15115(9) 0.53000(10) 0.18359(8) 0.0162(2) Uani d . 1 1 . .
    H H19B -0.1759 0.4950 0.2397 0.019 Uiso calc R 1 1 . .
    C C20B -0.21870(9) 0.56281(10) 0.10547(8) 0.0164(2) Uani d . 1 1 . .
    H H20B -0.2892 0.5500 0.1086 0.020 Uiso calc R 1 1 . .
    C C21B -0.18408(9) 0.61395(10) 0.02332(8) 0.0152(2) Uani d . 1 1 . .
    C C22B -0.08020(9) 0.63357(10) 0.01904(8) 0.0151(2) Uani d . 1 1 . .
    C C23B -0.01288(9) 0.59957(10) 0.09687(8) 0.0150(2) Uani d . 1 1 . .
    H H23B 0.0580 0.6114 0.0936 0.018 Uiso calc R 1 1 . .
    C C24B 0.05475(9) 0.69473(10) -0.07449(8) 0.0177(2) Uani d . 1 1 . .
    H H24C 0.1047 0.6197 -0.0532 0.021 Uiso calc R 1 1 . .
    H H24D 0.0724 0.7385 -0.0380 0.021 Uiso calc R 1 1 . .
    C C25B 0.06735(11) 0.75040(11) -0.17204(9) 0.0225(3) Uani d . 1 1 . .
    H H25D 0.1421 0.7570 -0.1795 0.034 Uiso calc R 1 1 . .
    H H25E 0.0174 0.8244 -0.1926 0.034 Uiso calc R 1 1 . .
    H H25F 0.0507 0.7060 -0.2075 0.034 Uiso calc R 1 1 . .
    H H1NB -0.1208(12) 0.3973(13) 0.4590(11) 0.025(4) Uiso d . 1 1 . .
    H H1NA 0.3762(13) 0.4104(14) 0.0925(12) 0.031(4) Uiso d . 1 1 . .
    H H1OB -0.2134(15) 0.6488(16) -0.0958(13) 0.044(5) Uiso d . 1 1 . .
    H H1OA 0.2866(16) 0.6559(17) 0.5198(15) 0.052(6) Uiso d . 1 1 . .
loop_
    _atom_site_aniso_label
    _atom_site_aniso_U_11
    _atom_site_aniso_U_22
    _atom_site_aniso_U_33
    _atom_site_aniso_U_12
    _atom_site_aniso_U_13
    _atom_site_aniso_U_23
    O1A 0.0212(4) 0.0158(4) 0.0176(4) -0.0015(3) -0.0053(3) -0.0052(3)
    O2A 0.0202(4) 0.0195(4) 0.0148(4) -0.0053(3) -0.0024(3) -0.0060(3)
    O3A 0.0303(5) 0.0175(4) 0.0165(4) -0.0079(4) -0.0046(4) -0.0032(3)
    O4A 0.0471(6) 0.0257(5) 0.0152(5) -0.0134(4) -0.0056(4) 0.0000(4)
    O5A 0.0146(4) 0.0236(4) 0.0181(4) -0.0066(3) 0.0030(3) -0.0126(4)
    O6A 0.0142(4) 0.0293(5) 0.0146(4) -0.0049(3) 0.0029(3) -0.0115(4)
    N1A 0.0162(4) 0.0217(5) 0.0134(5) -0.0057(4) -0.0015(4) -0.0062(4)
    C1A 0.0152(5) 0.0187(6) 0.0123(5) -0.0044(4) 0.0019(4) -0.0048(4)
    C2A 0.0139(5) 0.0169(5) 0.0111(5) -0.0035(4) 0.0019(4) -0.0052(4)
    C3A 0.0143(5) 0.0166(5) 0.0112(5) -0.0041(4) 0.0015(4) -0.0054(4)
    C4A 0.0145(5) 0.0177(6) 0.0105(5) -0.0018(4) 0.0004(4) -0.0039(4)
    C5A 0.0136(5) 0.0212(6) 0.0118(5) -0.0021(4) 0.0016(4) -0.0058(4)
    C6A 0.0219(6) 0.0199(6) 0.0174(6) -0.0070(5) -0.0011(5) -0.0072(5)
    C7A 0.0145(5) 0.0172(5) 0.0127(5) -0.0033(4) 0.0020(4) -0.0056(4)
    C8A 0.0224(6) 0.0184(6) 0.0180(6) -0.0006(5) -0.0051(5) -0.0046(5)
    C9A 0.0257(6) 0.0179(6) 0.0194(6) -0.0031(5) -0.0003(5) -0.0050(5)
    C10A 0.0348(7) 0.0236(7) 0.0304(8) -0.0109(6) 0.0025(6) -0.0060(6)
    C11A 0.0342(7) 0.0230(7) 0.0301(8) -0.0040(6) 0.0090(6) -0.0092(6)
    C12A 0.0191(5) 0.0196(6) 0.0148(6) -0.0030(4) 0.0002(4) -0.0063(5)
    C13A 0.0453(8) 0.0194(6) 0.0233(7) -0.0120(6) -0.0109(6) -0.0005(5)
    C14A 0.0321(8) 0.0182(7) 0.0234(8) -0.0038(6) -0.0047(6) -0.0070(6)
    C15A 0.0289(8) 0.0236(8) 0.0414(10) -0.0027(6) -0.0101(7) -0.0112(7)
    C16A 0.0825(16) 0.0215(9) 0.0408(12) -0.0187(10) -0.0254(11) -0.0037(8)
    C14X 0.0321(8) 0.0182(7) 0.0234(8) -0.0038(6) -0.0047(6) -0.0070(6)
    C15X 0.0289(8) 0.0236(8) 0.0414(10) -0.0027(6) -0.0101(7) -0.0112(7)
    C16X 0.0825(16) 0.0215(9) 0.0408(12) -0.0187(10) -0.0254(11) -0.0037(8)
    C17A 0.0179(5) 0.0245(6) 0.0140(6) -0.0022(5) -0.0025(4) -0.0062(5)
    C18A 0.0140(5) 0.0147(5) 0.0113(5) -0.0018(4) 0.0009(4) -0.0037(4)
    C19A 0.0164(5) 0.0210(6) 0.0131(5) -0.0052(4) -0.0004(4) -0.0068(4)
    C20A 0.0127(5) 0.0214(6) 0.0148(5) -0.0052(4) 0.0009(4) -0.0058(4)
    C21A 0.0140(5) 0.0161(5) 0.0113(5) -0.0012(4) 0.0018(4) -0.0036(4)
    C22A 0.0152(5) 0.0157(5) 0.0129(5) -0.0036(4) 0.0004(4) -0.0058(4)
    C23A 0.0136(5) 0.0164(5) 0.0149(5) -0.0040(4) 0.0015(4) -0.0059(4)
    C24A 0.0145(5) 0.0230(6) 0.0196(6) -0.0070(4) 0.0023(4) -0.0094(5)
    C25A 0.0234(6) 0.0299(7) 0.0207(6) -0.0123(5) 0.0035(5) -0.0125(5)
    O1B 0.0211(4) 0.0148(4) 0.0198(4) -0.0023(3) 0.0066(3) -0.0058(3)
    O2B 0.0206(4) 0.0200(4) 0.0162(4) -0.0049(3) 0.0052(3) -0.0070(3)
    O3B 0.0268(4) 0.0165(4) 0.0170(4) -0.0073(3) 0.0041(4) -0.0072(3)
    O4B 0.0371(5) 0.0219(5) 0.0219(5) -0.0071(4) 0.0056(4) -0.0129(4)
    O5B 0.0162(4) 0.0264(5) 0.0118(4) -0.0080(3) 0.0006(3) -0.0018(3)
    O6B 0.0156(4) 0.0326(5) 0.0115(4) -0.0072(4) -0.0006(3) -0.0067(4)
    N1B 0.0156(4) 0.0197(5) 0.0146(5) -0.0048(4) 0.0044(4) -0.0069(4)
    C1B 0.0149(5) 0.0180(5) 0.0132(5) -0.0035(4) 0.0001(4) -0.0065(4)
    C2B 0.0143(5) 0.0156(5) 0.0129(5) -0.0030(4) 0.0007(4) -0.0058(4)
    C3B 0.0138(5) 0.0156(5) 0.0121(5) -0.0030(4) 0.0008(4) -0.0054(4)
    C4B 0.0144(5) 0.0167(5) 0.0129(5) -0.0011(4) -0.0009(4) -0.0065(4)
    C5B 0.0140(5) 0.0188(6) 0.0130(5) -0.0011(4) -0.0013(4) -0.0069(4)
    C6B 0.0229(6) 0.0192(6) 0.0164(6) -0.0068(5) 0.0047(5) -0.0057(5)
    C7B 0.0152(5) 0.0176(5) 0.0138(5) -0.0039(4) 0.0001(4) -0.0068(4)
    C8B 0.0224(6) 0.0186(6) 0.0231(6) -0.0013(5) 0.0075(5) -0.0082(5)
    C9B 0.0249(6) 0.0182(6) 0.0210(6) -0.0014(5) 0.0005(5) -0.0061(5)
    C10B 0.0350(8) 0.0225(7) 0.0414(9) 0.0036(6) 0.0068(7) -0.0095(6)
    C11B 0.0346(7) 0.0202(6) 0.0261(7) -0.0080(5) -0.0008(6) -0.0062(5)
    C12B 0.0173(5) 0.0185(6) 0.0142(5) -0.0015(4) -0.0008(4) -0.0063(4)
    C13B 0.0417(8) 0.0175(6) 0.0234(7) -0.0116(6) 0.0083(6) -0.0091(5)
    C14B 0.0322(7) 0.0195(6) 0.0196(6) -0.0070(5) 0.0028(5) -0.0053(5)
    C15B 0.0348(8) 0.0304(8) 0.0397(9) -0.0075(6) 0.0124(7) -0.0060(7)
    C16B 0.0529(9) 0.0219(7) 0.0263(8) -0.0110(7) 0.0048(7) -0.0034(6)
    C17B 0.0165(5) 0.0225(6) 0.0160(6) -0.0008(4) 0.0019(4) -0.0081(5)
    C18B 0.0155(5) 0.0142(5) 0.0129(5) -0.0022(4) 0.0003(4) -0.0054(4)
    C19B 0.0166(5) 0.0198(6) 0.0137(5) -0.0048(4) 0.0030(4) -0.0075(4)
    C20B 0.0138(5) 0.0212(6) 0.0162(6) -0.0047(4) 0.0023(4) -0.0085(5)
    C21B 0.0148(5) 0.0190(6) 0.0125(5) -0.0030(4) -0.0007(4) -0.0071(4)
    C22B 0.0166(5) 0.0171(5) 0.0120(5) -0.0047(4) 0.0024(4) -0.0048(4)
    C23B 0.0137(5) 0.0180(5) 0.0141(5) -0.0047(4) 0.0008(4) -0.0055(4)
    C24B 0.0163(5) 0.0216(6) 0.0156(6) -0.0075(4) 0.0020(4) -0.0047(5)
    C25B 0.0243(6) 0.0268(7) 0.0168(6) -0.0106(5) 0.0045(5) -0.0043(5)
_geom_special_details
;
 All s.u.'s (except the s.u. in the dihedral angle between two l.s. planes)
 are estimated using the full covariance matrix.  The cell s.u.'s are taken
 into account individually in the estimation of s.u.'s in distances, angles
 and torsion angles; correlations between s.u.'s in cell parameters are only
 used when they are defined by crystal symmetry.  An approximate (isotropic)
 treatment of cell s.u.'s is used for estimating s.u.'s involving l.s. planes.
;
loop_
    _geom_bond_atom_site_label_1
    _geom_bond_atom_site_label_2
    _geom_bond_site_symmetry_2
    _geom_bond_distance
    _geom_bond_publ_flag
    O1A C7A . 1.3496(14) ?
    O1A C8A . 1.4535(15) ?
    O2A C7A . 1.2255(14) ?
    O3A C12A . 1.3498(15) ?
    O3A C13A . 1.4470(16) ?
    O4A C12A . 1.2130(15) ?
    O5A C22A . 1.3768(14) ?
    O5A C24A . 1.4342(13) ?
    O6A C21A . 1.3739(13) ?
    O6A H1OA . 0.83(2) ?
    N1A C1A . 1.3775(15) ?
    N1A C5A . 1.3823(16) ?
    N1A H1NA . 0.894(17) ?
    C1A C2A . 1.3646(16) ?
    C1A C6A . 1.5028(17) ?
    C2A C7A . 1.4587(16) ?
    C2A C3A . 1.5224(16) ?
    C3A C4A . 1.5219(16) ?
    C3A C18A . 1.5313(15) ?
    C3A H3AA . 1.0000 ?
    C4A C5A . 1.3573(16) ?
    C4A C12A . 1.4695(17) ?
    C5A C17A . 1.4974(16) ?
    C6A H6AA . 0.9800 ?
    C6A H6AB . 0.9800 ?
    C6A H6AC . 0.9800 ?
    C8A C9A . 1.5187(18) ?
    C8A H8AA . 0.9900 ?
    C8A H8AB . 0.9900 ?
    C9A C11A . 1.5205(19) ?
    C9A C10A . 1.5234(19) ?
    C9A H9AA . 1.0000 ?
    C10A H10A . 0.9800 ?
    C10A H10B . 0.9800 ?
    C10A H10C . 0.9800 ?
    C11A H11A . 0.9800 ?
    C11A H11B . 0.9800 ?
    C11A H11C . 0.9800 ?
    C13A C14A . 1.512(2) ?
    C13A C14X . 1.578(12) ?
    C13A H13A . 0.9900 ?
    C13A H13B . 0.9900 ?
    C13A H13E . 0.9599 ?
    C13A H13F . 0.9601 ?
    C14A C15A . 1.516(2) ?
    C14A C16A . 1.525(2) ?
    C14A H13E . 1.5742 ?
    C14A H14A . 1.0000 ?
    C15A H15A . 0.9800 ?
    C15A H15B . 0.9800 ?
    C15A H15C . 0.9800 ?
    C16A H16A . 0.9800 ?
    C16A H16B . 0.9800 ?
    C16A H16C . 0.9800 ?
    C14X C15X . 1.473(14) ?
    C14X C16X . 1.528(14) ?
    C14X H14C . 1.0000 ?
    C15X H15G . 0.9800 ?
    C15X H15H . 0.9800 ?
    C15X H15I . 0.9800 ?
    C16X H16G . 0.9800 ?
    C16X H16H . 0.9800 ?
    C16X H16I . 0.9800 ?
    C17A H17A . 0.9800 ?
    C17A H17B . 0.9800 ?
    C17A H17C . 0.9800 ?
    C18A C19A . 1.3921(15) ?
    C18A C23A . 1.3979(16) ?
    C19A C20A . 1.3947(16) ?
    C19A H19A . 0.9500 ?
    C20A C21A . 1.3837(16) ?
    C20A H20A . 0.9500 ?
    C21A C22A . 1.4018(15) ?
    C22A C23A . 1.3893(16) ?
    C23A H23A . 0.9500 ?
    C24A C25A . 1.5103(17) ?
    C24A H24A . 0.9900 ?
    C24A H24B . 0.9900 ?
    C25A H25A . 0.9800 ?
    C25A H25B . 0.9800 ?
    C25A H25C . 0.9800 ?
    O1B C7B . 1.3528(14) ?
    O1B C8B . 1.4490(14) ?
    O2B C7B . 1.2220(14) ?
    O3B C12B . 1.3540(14) ?
    O3B C13B . 1.4436(15) ?
    O4B C12B . 1.2192(14) ?
    O5B C22B . 1.3739(14) ?
    O5B C24B . 1.4324(14) ?
    O6B C21B . 1.3728(14) ?
    O6B H1OB . 0.83(2) ?
    N1B C1B . 1.3782(15) ?
    N1B C5B . 1.3824(16) ?
    N1B H1NB . 0.896(16) ?
    C1B C2B . 1.3644(16) ?
    C1B C6B . 1.5036(17) ?
    C2B C7B . 1.4600(16) ?
    C2B C3B . 1.5227(16) ?
    C3B C4B . 1.5221(16) ?
    C3B C18B . 1.5275(16) ?
    C3B H3BA . 1.0000 ?
    C4B C5B . 1.3567(16) ?
    C4B C12B . 1.4663(17) ?
    C5B C17B . 1.5016(16) ?
    C6B H6BA . 0.9800 ?
    C6B H6BB . 0.9800 ?
    C6B H6BC . 0.9800 ?
    C8B C9B . 1.5140(18) ?
    C8B H8BA . 0.9900 ?
    C8B H8BB . 0.9900 ?
    C9B C11B . 1.5237(19) ?
    C9B C10B . 1.5300(19) ?
    C9B H9BA . 1.0000 ?
    C10B H10D . 0.9800 ?
    C10B H10E . 0.9800 ?
    C10B H10F . 0.9800 ?
    C11B H11D . 0.9800 ?
    C11B H11E . 0.9800 ?
    C11B H11F . 0.9800 ?
    C13B C14B . 1.5112(19) ?
    C13B H13C . 0.9900 ?
    C13B H13D . 0.9900 ?
    C14B C15B . 1.516(2) ?
    C14B C16B . 1.5297(19) ?
    C14B H14B . 1.0000 ?
    C15B H15D . 0.9800 ?
    C15B H15E . 0.9800 ?
    C15B H15F . 0.9800 ?
    C16B H16D . 0.9800 ?
    C16B H16E . 0.9800 ?
    C16B H16F . 0.9800 ?
    C17B H17D . 0.9800 ?
    C17B H17E . 0.9800 ?
    C17B H17F . 0.9800 ?
    C18B C19B . 1.3940(16) ?
    C18B C23B . 1.3992(16) ?
    C19B C20B . 1.3913(17) ?
    C19B H19B . 0.9500 ?
    C20B C21B . 1.3826(16) ?
    C20B H20B . 0.9500 ?
    C21B C22B . 1.4044(15) ?
    C22B C23B . 1.3844(16) ?
    C23B H23B . 0.9500 ?
    C24B C25B . 1.5064(17) ?
    C24B H24C . 0.9900 ?
    C24B H24D . 0.9900 ?
    C25B H25D . 0.9800 ?
    C25B H25E . 0.9800 ?
    C25B H25F . 0.9800 ?
loop_
    _geom_angle_atom_site_label_1
    _geom_angle_atom_site_label_2
    _geom_angle_atom_site_label_3
    _geom_angle_site_symmetry_1
    _geom_angle_site_symmetry_3
    _geom_angle
    _geom_angle_publ_flag
    C7A O1A C8A . . 115.81(9) ?
    C12A O3A C13A . . 115.02(10) ?
    C22A O5A C24A . . 116.45(9) ?
    C21A O6A H1OA . . 108.3(14) ?
    C1A N1A C5A . . 123.43(10) ?
    C1A N1A H1NA . . 119.1(11) ?
    C5A N1A H1NA . . 116.5(11) ?
    C2A C1A N1A . . 118.43(11) ?
    C2A C1A C6A . . 128.06(11) ?
    N1A C1A C6A . . 113.50(10) ?
    C1A C2A C7A . . 124.52(11) ?
    C1A C2A C3A . . 120.63(10) ?
    C7A C2A C3A . . 114.69(10) ?
    C4A C3A C2A . . 109.76(9) ?
    C4A C3A C18A . . 111.26(9) ?
    C2A C3A C18A . . 111.97(9) ?
    C4A C3A H3AA . . 107.9 ?
    C2A C3A H3AA . . 107.9 ?
    C18A C3A H3AA . . 107.9 ?
    C5A C4A C12A . . 120.46(11) ?
    C5A C4A C3A . . 119.97(10) ?
    C12A C4A C3A . . 119.54(10) ?
    C4A C5A N1A . . 119.07(11) ?
    C4A C5A C17A . . 127.95(11) ?
    N1A C5A C17A . . 112.97(10) ?
    C1A C6A H6AA . . 109.5 ?
    C1A C6A H6AB . . 109.5 ?
    H6AA C6A H6AB . . 109.5 ?
    C1A C6A H6AC . . 109.5 ?
    H6AA C6A H6AC . . 109.5 ?
    H6AB C6A H6AC . . 109.5 ?
    O2A C7A O1A . . 121.84(10) ?
    O2A C7A C2A . . 122.32(11) ?
    O1A C7A C2A . . 115.83(10) ?
    O1A C8A C9A . . 108.88(10) ?
    O1A C8A H8AA . . 109.9 ?
    C9A C8A H8AA . . 109.9 ?
    O1A C8A H8AB . . 109.9 ?
    C9A C8A H8AB . . 109.9 ?
    H8AA C8A H8AB . . 108.3 ?
    C8A C9A C11A . . 111.75(11) ?
    C8A C9A C10A . . 112.68(11) ?
    C11A C9A C10A . . 111.35(12) ?
    C8A C9A H9AA . . 106.9 ?
    C11A C9A H9AA . . 106.9 ?
    C10A C9A H9AA . . 106.9 ?
    C9A C10A H10A . . 109.5 ?
    C9A C10A H10B . . 109.5 ?
    H10A C10A H10B . . 109.5 ?
    C9A C10A H10C . . 109.5 ?
    H10A C10A H10C . . 109.5 ?
    H10B C10A H10C . . 109.5 ?
    C9A C11A H11A . . 109.5 ?
    C9A C11A H11B . . 109.5 ?
    H11A C11A H11B . . 109.5 ?
    C9A C11A H11C . . 109.5 ?
    H11A C11A H11C . . 109.5 ?
    H11B C11A H11C . . 109.5 ?
    O4A C12A O3A . . 121.89(11) ?
    O4A C12A C4A . . 126.42(11) ?
    O3A C12A C4A . . 111.67(10) ?
    O3A C13A C14A . . 108.76(11) ?
    O3A C13A C14X . . 111.1(4) ?
    C14A C13A C14X . . 38.5(4) ?
    O3A C13A H13A . . 109.9 ?
    C14A C13A H13A . . 109.9 ?
    C14X C13A H13A . . 135.1 ?
    O3A C13A H13B . . 109.9 ?
    C14A C13A H13B . . 109.9 ?
    C14X C13A H13B . . 73.5 ?
    H13A C13A H13B . . 108.3 ?
    O3A C13A H13E . . 109.7 ?
    C14A C13A H13E . . 75.5 ?
    C14X C13A H13E . . 110.0 ?
    H13A C13A H13E . . 37.2 ?
    H13B C13A H13E . . 135.2 ?
    O3A C13A H13F . . 109.4 ?
    C14A C13A H13F . . 137.4 ?
    C14X C13A H13F . . 108.4 ?
    H13A C13A H13F . . 73.5 ?
    H13B C13A H13F . . 37.8 ?
    H13E C13A H13F . . 108.1 ?
    C13A C14A C15A . . 111.87(13) ?
    C13A C14A C16A . . 108.16(13) ?
    C15A C14A C16A . . 111.02(15) ?
    C13A C14A H13E . . 36.2 ?
    C15A C14A H13E . . 146.4 ?
    C16A C14A H13E . . 94.0 ?
    C13A C14A H14A . . 108.6 ?
    C15A C14A H14A . . 108.6 ?
    C16A C14A H14A . . 108.6 ?
    H13E C14A H14A . . 82.6 ?
    C15X C14X C16X . . 110.4(11) ?
    C15X C14X C13A . . 105.2(9) ?
    C16X C14X C13A . . 110.9(10) ?
    C15X C14X H14C . . 110.1 ?
    C16X C14X H14C . . 110.1 ?
    C13A C14X H14C . . 110.1 ?
    C14X C15X H15G . . 109.5 ?
    C14X C15X H15H . . 109.5 ?
    H15G C15X H15H . . 109.5 ?
    C14X C15X H15I . . 109.5 ?
    H15G C15X H15I . . 109.5 ?
    H15H C15X H15I . . 109.5 ?
    C14X C16X H16G . . 109.5 ?
    C14X C16X H16H . . 109.5 ?
    H16G C16X H16H . . 109.5 ?
    C14X C16X H16I . . 109.5 ?
    H16G C16X H16I . . 109.5 ?
    H16H C16X H16I . . 109.5 ?
    C5A C17A H17A . . 109.5 ?
    C5A C17A H17B . . 109.5 ?
    H17A C17A H17B . . 109.5 ?
    C5A C17A H17C . . 109.5 ?
    H17A C17A H17C . . 109.5 ?
    H17B C17A H17C . . 109.5 ?
    C19A C18A C23A . . 118.89(10) ?
    C19A C18A C3A . . 121.04(10) ?
    C23A C18A C3A . . 120.06(10) ?
    C18A C19A C20A . . 120.39(11) ?
    C18A C19A H19A . . 119.8 ?
    C20A C19A H19A . . 119.8 ?
    C21A C20A C19A . . 120.53(10) ?
    C21A C20A H20A . . 119.7 ?
    C19A C20A H20A . . 119.7 ?
    O6A C21A C20A . . 119.21(10) ?
    O6A C21A C22A . . 121.19(10) ?
    C20A C21A C22A . . 119.59(10) ?
    O5A C22A C23A . . 125.53(10) ?
    O5A C22A C21A . . 114.79(10) ?
    C23A C22A C21A . . 119.68(10) ?
    C22A C23A C18A . . 120.92(10) ?
    C22A C23A H23A . . 119.5 ?
    C18A C23A H23A . . 119.5 ?
    O5A C24A C25A . . 108.02(10) ?
    O5A C24A H24A . . 110.1 ?
    C25A C24A H24A . . 110.1 ?
    O5A C24A H24B . . 110.1 ?
    C25A C24A H24B . . 110.1 ?
    H24A C24A H24B . . 108.4 ?
    C24A C25A H25A . . 109.5 ?
    C24A C25A H25B . . 109.5 ?
    H25A C25A H25B . . 109.5 ?
    C24A C25A H25C . . 109.5 ?
    H25A C25A H25C . . 109.5 ?
    H25B C25A H25C . . 109.5 ?
    C7B O1B C8B . . 115.11(9) ?
    C12B O3B C13B . . 115.26(9) ?
    C22B O5B C24B . . 116.07(9) ?
    C21B O6B H1OB . . 107.3(13) ?
    C1B N1B C5B . . 123.42(10) ?
    C1B N1B H1NB . . 118.0(10) ?
    C5B N1B H1NB . . 117.8(10) ?
    C2B C1B N1B . . 118.46(11) ?
    C2B C1B C6B . . 128.02(11) ?
    N1B C1B C6B . . 113.51(10) ?
    C1B C2B C7B . . 125.15(11) ?
    C1B C2B C3B . . 120.62(10) ?
    C7B C2B C3B . . 114.13(10) ?
    C4B C3B C2B . . 109.75(9) ?
    C4B C3B C18B . . 110.92(9) ?
    C2B C3B C18B . . 112.61(9) ?
    C4B C3B H3BA . . 107.8 ?
    C2B C3B H3BA . . 107.8 ?
    C18B C3B H3BA . . 107.8 ?
    C5B C4B C12B . . 120.54(10) ?
    C5B C4B C3B . . 119.91(10) ?
    C12B C4B C3B . . 119.46(10) ?
    C4B C5B N1B . . 119.12(10) ?
    C4B C5B C17B . . 127.75(11) ?
    N1B C5B C17B . . 113.12(10) ?
    C1B C6B H6BA . . 109.5 ?
    C1B C6B H6BB . . 109.5 ?
    H6BA C6B H6BB . . 109.5 ?
    C1B C6B H6BC . . 109.5 ?
    H6BA C6B H6BC . . 109.5 ?
    H6BB C6B H6BC . . 109.5 ?
    O2B C7B O1B . . 121.61(10) ?
    O2B C7B C2B . . 122.73(11) ?
    O1B C7B C2B . . 115.66(10) ?
    O1B C8B C9B . . 108.93(10) ?
    O1B C8B H8BA . . 109.9 ?
    C9B C8B H8BA . . 109.9 ?
    O1B C8B H8BB . . 109.9 ?
    C9B C8B H8BB . . 109.9 ?
    H8BA C8B H8BB . . 108.3 ?
    C8B C9B C11B . . 112.04(11) ?
    C8B C9B C10B . . 108.33(11) ?
    C11B C9B C10B . . 111.42(12) ?
    C8B C9B H9BA . . 108.3 ?
    C11B C9B H9BA . . 108.3 ?
    C10B C9B H9BA . . 108.3 ?
    C9B C10B H10D . . 109.5 ?
    C9B C10B H10E . . 109.5 ?
    H10D C10B H10E . . 109.5 ?
    C9B C10B H10F . . 109.5 ?
    H10D C10B H10F . . 109.5 ?
    H10E C10B H10F . . 109.5 ?
    C9B C11B H11D . . 109.5 ?
    C9B C11B H11E . . 109.5 ?
    H11D C11B H11E . . 109.5 ?
    C9B C11B H11F . . 109.5 ?
    H11D C11B H11F . . 109.5 ?
    H11E C11B H11F . . 109.5 ?
    O4B C12B O3B . . 121.85(11) ?
    O4B C12B C4B . . 126.63(11) ?
    O3B C12B C4B . . 111.51(10) ?
    O3B C13B C14B . . 108.56(10) ?
    O3B C13B H13C . . 110.0 ?
    C14B C13B H13C . . 110.0 ?
    O3B C13B H13D . . 110.0 ?
    C14B C13B H13D . . 110.0 ?
    H13C C13B H13D . . 108.4 ?
    C13B C14B C15B . . 112.08(12) ?
    C13B C14B C16B . . 109.32(11) ?
    C15B C14B C16B . . 111.01(12) ?
    C13B C14B H14B . . 108.1 ?
    C15B C14B H14B . . 108.1 ?
    C16B C14B H14B . . 108.1 ?
    C14B C15B H15D . . 109.5 ?
    C14B C15B H15E . . 109.5 ?
    H15D C15B H15E . . 109.5 ?
    C14B C15B H15F . . 109.5 ?
    H15D C15B H15F . . 109.5 ?
    H15E C15B H15F . . 109.5 ?
    C14B C16B H16D . . 109.5 ?
    C14B C16B H16E . . 109.5 ?
    H16D C16B H16E . . 109.5 ?
    C14B C16B H16F . . 109.5 ?
    H16D C16B H16F . . 109.5 ?
    H16E C16B H16F . . 109.5 ?
    C5B C17B H17D . . 109.5 ?
    C5B C17B H17E . . 109.5 ?
    H17D C17B H17E . . 109.5 ?
    C5B C17B H17F . . 109.5 ?
    H17D C17B H17F . . 109.5 ?
    H17E C17B H17F . . 109.5 ?
    C19B C18B C23B . . 118.64(10) ?
    C19B C18B C3B . . 121.46(10) ?
    C23B C18B C3B . . 119.87(10) ?
    C20B C19B C18B . . 120.54(11) ?
    C20B C19B H19B . . 119.7 ?
    C18B C19B H19B . . 119.7 ?
    C21B C20B C19B . . 120.50(10) ?
    C21B C20B H20B . . 119.7 ?
    C19B C20B H20B . . 119.7 ?
    O6B C21B C20B . . 119.52(10) ?
    O6B C21B C22B . . 120.89(10) ?
    C20B C21B C22B . . 119.59(10) ?
    O5B C22B C23B . . 125.75(10) ?
    O5B C22B C21B . . 114.61(10) ?
    C23B C22B C21B . . 119.64(11) ?
    C22B C23B C18B . . 121.07(10) ?
    C22B C23B H23B . . 119.5 ?
    C18B C23B H23B . . 119.5 ?
    O5B C24B C25B . . 108.20(10) ?
    O5B C24B H24C . . 110.1 ?
    C25B C24B H24C . . 110.1 ?
    O5B C24B H24D . . 110.1 ?
    C25B C24B H24D . . 110.1 ?
    H24C C24B H24D . . 108.4 ?
    C24B C25B H25D . . 109.5 ?
    C24B C25B H25E . . 109.5 ?
    H25D C25B H25E . . 109.5 ?
    C24B C25B H25F . . 109.5 ?
    H25D C25B H25F . . 109.5 ?
    H25E C25B H25F . . 109.5 ?
loop_
    _geom_torsion_atom_site_label_1
    _geom_torsion_atom_site_label_2
    _geom_torsion_atom_site_label_3
    _geom_torsion_atom_site_label_4
    _geom_torsion_site_symmetry_1
    _geom_torsion_site_symmetry_2
    _geom_torsion_site_symmetry_3
    _geom_torsion_site_symmetry_4
    _geom_torsion
    _geom_torsion_publ_flag
    C5A N1A C1A C2A . . . . 15.77(17) ?
    C5A N1A C1A C6A . . . . -162.96(11) ?
    N1A C1A C2A C7A . . . . -177.71(10) ?
    C6A C1A C2A C7A . . . . 0.82(19) ?
    N1A C1A C2A C3A . . . . 7.18(16) ?
    C6A C1A C2A C3A . . . . -174.29(11) ?
    C1A C2A C3A C4A . . . . -27.89(14) ?
    C7A C2A C3A C4A . . . . 156.54(9) ?
    C1A C2A C3A C18A . . . . 96.19(12) ?
    C7A C2A C3A C18A . . . . -79.37(12) ?
    C2A C3A C4A C5A . . . . 29.86(14) ?
    C18A C3A C4A C5A . . . . -94.63(12) ?
    C2A C3A C4A C12A . . . . -152.16(10) ?
    C18A C3A C4A C12A . . . . 83.34(12) ?
    C12A C4A C5A N1A . . . . 170.81(10) ?
    C3A C4A C5A N1A . . . . -11.24(16) ?
    C12A C4A C5A C17A . . . . -9.67(18) ?
    C3A C4A C5A C17A . . . . 168.28(11) ?
    C1A N1A C5A C4A . . . . -13.72(17) ?
    C1A N1A C5A C17A . . . . 166.70(10) ?
    C8A O1A C7A O2A . . . . 7.54(16) ?
    C8A O1A C7A C2A . . . . -171.77(10) ?
    C1A C2A C7A O2A . . . . -176.47(11) ?
    C3A C2A C7A O2A . . . . -1.10(16) ?
    C1A C2A C7A O1A . . . . 2.84(16) ?
    C3A C2A C7A O1A . . . . 178.21(9) ?
    C7A O1A C8A C9A . . . . -169.38(10) ?
    O1A C8A C9A C11A . . . . 68.38(14) ?
    O1A C8A C9A C10A . . . . -57.88(14) ?
    C13A O3A C12A O4A . . . . -3.12(18) ?
    C13A O3A C12A C4A . . . . 175.20(11) ?
    C5A C4A C12A O4A . . . . -9.69(19) ?
    C3A C4A C12A O4A . . . . 172.35(12) ?
    C5A C4A C12A O3A . . . . 172.09(10) ?
    C3A C4A C12A O3A . . . . -5.88(15) ?
    C12A O3A C13A C14A . . . . 179.13(12) ?
    C12A O3A C13A C14X . . . . -139.8(5) ?
    O3A C13A C14A C15A . . . . 60.00(18) ?
    C14X C13A C14A C15A . . . . -40.6(7) ?
    O3A C13A C14A C16A . . . . -177.42(15) ?
    C14X C13A C14A C16A . . . . 82.0(7) ?
    O3A C13A C14X C15X . . . . -62.3(9) ?
    C14A C13A C14X C15X . . . . 31.6(7) ?
    O3A C13A C14X C16X . . . . 178.3(10) ?
    C14A C13A C14X C16X . . . . -87.8(12) ?
    C4A C3A C18A C19A . . . . 59.76(14) ?
    C2A C3A C18A C19A . . . . -63.48(14) ?
    C4A C3A C18A C23A . . . . -118.89(12) ?
    C2A C3A C18A C23A . . . . 117.87(12) ?
    C23A C18A C19A C20A . . . . 0.14(18) ?
    C3A C18A C19A C20A . . . . -178.51(11) ?
    C18A C19A C20A C21A . . . . -0.07(18) ?
    C19A C20A C21A O6A . . . . 179.50(11) ?
    C19A C20A C21A C22A . . . . 0.37(18) ?
    C24A O5A C22A C23A . . . . -8.52(17) ?
    C24A O5A C22A C21A . . . . 172.11(10) ?
    O6A C21A C22A O5A . . . . -0.46(16) ?
    C20A C21A C22A O5A . . . . 178.65(11) ?
    O6A C21A C22A C23A . . . . -179.87(11) ?
    C20A C21A C22A C23A . . . . -0.76(17) ?
    O5A C22A C23A C18A . . . . -178.49(11) ?
    C21A C22A C23A C18A . . . . 0.85(18) ?
    C19A C18A C23A C22A . . . . -0.54(18) ?
    C3A C18A C23A C22A . . . . 178.13(11) ?
    C22A O5A C24A C25A . . . . -177.04(10) ?
    C5B N1B C1B C2B . . . . -15.40(17) ?
    C5B N1B C1B C6B . . . . 163.58(11) ?
    N1B C1B C2B C7B . . . . 176.69(10) ?
    C6B C1B C2B C7B . . . . -2.12(19) ?
    N1B C1B C2B C3B . . . . -7.21(16) ?
    C6B C1B C2B C3B . . . . 173.98(11) ?
    C1B C2B C3B C4B . . . . 27.93(14) ?
    C7B C2B C3B C4B . . . . -155.56(9) ?
    C1B C2B C3B C18B . . . . -96.16(13) ?
    C7B C2B C3B C18B . . . . 80.35(12) ?
    C2B C3B C4B C5B . . . . -30.26(14) ?
    C18B C3B C4B C5B . . . . 94.80(13) ?
    C2B C3B C4B C12B . . . . 153.23(10) ?
    C18B C3B C4B C12B . . . . -81.70(12) ?
    C12B C4B C5B N1B . . . . -171.58(10) ?
    C3B C4B C5B N1B . . . . 11.96(16) ?
    C12B C4B C5B C17B . . . . 9.25(18) ?
    C3B C4B C5B C17B . . . . -167.21(11) ?
    C1B N1B C5B C4B . . . . 12.98(17) ?
    C1B N1B C5B C17B . . . . -167.74(10) ?
    C8B O1B C7B O2B . . . . -3.28(16) ?
    C8B O1B C7B C2B . . . . 176.86(10) ?
    C1B C2B C7B O2B . . . . 178.67(11) ?
    C3B C2B C7B O2B . . . . 2.34(16) ?
    C1B C2B C7B O1B . . . . -1.47(17) ?
    C3B C2B C7B O1B . . . . -177.79(9) ?
    C7B O1B C8B C9B . . . . 173.07(10) ?
    O1B C8B C9B C11B . . . . 59.58(14) ?
    O1B C8B C9B C10B . . . . -177.11(11) ?
    C13B O3B C12B O4B . . . . 0.82(17) ?
    C13B O3B C12B C4B . . . . -177.78(10) ?
    C5B C4B C12B O4B . . . . 12.61(19) ?
    C3B C4B C12B O4B . . . . -170.91(12) ?
    C5B C4B C12B O3B . . . . -168.86(10) ?
    C3B C4B C12B O3B . . . . 7.62(15) ?
    C12B O3B C13B C14B . . . . -178.14(11) ?
    O3B C13B C14B C15B . . . . -64.79(16) ?
    O3B C13B C14B C16B . . . . 171.70(12) ?
    C4B C3B C18B C19B . . . . -62.41(14) ?
    C2B C3B C18B C19B . . . . 61.03(14) ?
    C4B C3B C18B C23B . . . . 115.73(12) ?
    C2B C3B C18B C23B . . . . -120.84(11) ?
    C23B C18B C19B C20B . . . . -0.07(17) ?
    C3B C18B C19B C20B . . . . 178.08(11) ?
    C18B C19B C20B C21B . . . . -0.09(18) ?
    C19B C20B C21B O6B . . . . 179.83(11) ?
    C19B C20B C21B C22B . . . . -0.50(18) ?
    C24B O5B C22B C23B . . . . 8.62(17) ?
    C24B O5B C22B C21B . . . . -171.60(10) ?
    O6B C21B C22B O5B . . . . 1.11(16) ?
    C20B C21B C22B O5B . . . . -178.55(10) ?
    O6B C21B C22B C23B . . . . -179.09(11) ?
    C20B C21B C22B C23B . . . . 1.24(17) ?
    O5B C22B C23B C18B . . . . 178.35(11) ?
    C21B C22B C23B C18B . . . . -1.42(18) ?
    C19B C18B C23B C22B . . . . 0.83(17) ?
    C3B C18B C23B C22B . . . . -177.35(10) ?
    C22B O5B C24B C25B . . . . 177.15(10) ?
loop_
    _geom_hbond_atom_site_label_D
    _geom_hbond_atom_site_label_H
    _geom_hbond_atom_site_label_A
    _geom_hbond_site_symmetry_A
    _geom_hbond_distance_DH
    _geom_hbond_distance_HA
    _geom_hbond_distance_DA
    _geom_hbond_angle_DHA
    _geom_hbond_publ_flag
    N1B H1NB O6A 2_566 0.896(16) 2.077(16) 2.9432(14) 162.3(15) yes
    N1A H1NA O6B 2_565 0.893(18) 2.067(18) 2.9360(14) 164.1(16) yes
    O6B H1OB O2B 2_565 0.83(2) 1.98(2) 2.7339(13) 149.9(19) yes
    O6A H1OA O2A 2_666 0.83(2) 1.94(2) 2.6992(13) 153(2) yes
    C11A H11C O4B 1_645 0.9800 2.5200 3.4755(19) 164.00 yes
    C16A H16A O4A 2_675 0.9800 2.5900 3.316(2) 131.00 yes
    C24A H24B Cg2 2_666 0.9900 2.9900 3.7291(15) 132.00 yes
    C24B H24C Cg4 2_565 0.9900 2.9400 3.6754(14) 132.00 yes
    C14X H14C Cg4 1_655 1.0000 2.9800 3.978(12) 172.00 yes
