# Supplementary material for: Diisobutyl 4-(3-eth­oxy-4-hy­droxy­phen­yl)-2,6-dimethyl-1,4-dihydro­pyridine-3,5-dicarboxyl­ate
Source: Acta Crystallogr Sect E Struct Rep Online. 2012 Jan 7;68(Pt 2):o287–8. doi: 10.1107/S1600536811055334 (PMC3274982; doi:10.1107/S1600536811055334)
Supplement: Supplementary file 2 [file e-68-0o287-Isup2.hkl]

#
# h,k,l, Fc-squared, Fo-squared, sigma(Fo-squared) and status flag
#
data_I
_shelx_title ' v2 in P-1 (100K)'
_shelx_refln_list_code          4
_shelx_F_calc_maximum      253.82
_exptl_crystal_F_000       960.00
_reflns_d_resolution_high  0.6986
 
loop_
 _symmetry_equiv_pos_as_xyz
 'x, y, z'
 '-x, -y, -z'
 
_cell_length_a    12.7346
_cell_length_b    13.1180
_cell_length_c    15.7404
_cell_angle_alpha  71.766
_cell_angle_beta   89.813
_cell_angle_gamma  76.150
 
_shelx_F_squared_multiplier     1.000
 
loop_
 _refln_index_h
 _refln_index_k
 _refln_index_l
 _refln_F_squared_calc
 _refln_F_squared_meas
 _refln_F_squared_sigma
 _refln_observed_status
   1   0   0        1.28       -1.16      1.16 o
   2   0   0    14488.41    14108.12    109.27 o
   3   0   0      263.44      255.89      4.25 o
   4   0   0     5809.98     5967.79     48.87 o
   5   0   0       48.74       47.78      2.75 o
   6   0   0      436.26      404.46      7.23 o
   7   0   0       59.96       63.84      3.67 o
   8   0   0      462.89      499.76      9.51 o
   9   0   0       21.02       18.31      2.98 o
  10   0   0     1442.53     1373.18     18.69 o
  11   0   0       91.27       90.45      5.69 o
  12   0   0      607.02      587.55     12.40 o
  13   0   0       48.23       47.41      6.97 o
  14   0   0      106.30      122.90      9.39 o
  15   0   0        5.37       12.83     11.50 o
  16   0   0        9.22       11.15      5.36 o
  17   0   0        3.13        8.18      5.44 o
 -17   1   0       36.48       39.35      7.63 o
 -16   1   0        3.34        8.03      4.83 o
 -15   1   0       14.38       22.93     11.37 o
 -14   1   0        4.66        1.03      4.08 o
 -13   1   0        0.17        9.70      4.26 o
 -12   1   0       21.44       27.74      4.26 o
 -11   1   0       33.76       38.72      4.22 o
 -10   1   0       27.39       22.93      3.51 o
  -9   1   0       18.71       16.27      2.95 o
  -8   1   0     3959.80     3973.77     45.23 o
  -7   1   0       62.29       76.03      4.14 o
  -6   1   0        5.99        2.77      1.75 o
  -5   1   0        2.28        1.94      2.06 o
  -4   1   0    10770.85    10296.67    144.15 o
  -3   1   0       49.14       43.06      2.61 o
  -2   1   0     3877.24     3422.95     35.45 o
  -1   1   0        2.83       -1.62      1.62 o
   1   1   0       16.48        9.19      1.11 o
   2   1   0    29153.20    28093.67    277.74 o
   3   1   0      108.32      101.28      2.85 o
   4   1   0       71.88       45.54      2.39 o
   5   1   0       20.86       19.89      1.97 o
   6   1   0      154.83      207.60      5.06 o
   7   1   0        4.13        6.15      1.87 o
   8   1   0      373.20      388.55      8.02 o
   9   1   0        0.39        1.25      2.24 o
  10   1   0        0.13        0.57      2.57 o
  11   1   0      156.95      168.25      6.83 o
  12   1   0       45.75       45.03      4.60 o
  13   1   0       22.89       29.66      7.03 o
  14   1   0      244.29      236.67     10.91 o
  15   1   0       30.07       25.88      6.13 o
  16   1   0        1.24        8.40      5.12 o
  17   1   0        7.60       13.12      5.21 o
 -17   2   0        1.31       14.27     10.46 o
 -16   2   0      326.15      331.86     16.22 o
 -15   2   0       42.50       45.94      7.52 o
 -14   2   0        0.14        4.87      4.39 o
 -13   2   0        5.93        9.32      5.20 o
 -12   2   0        2.74       11.55      5.03 o
 -11   2   0        1.89        3.78      2.79 o
 -10   2   0      126.62      116.78      7.97 o
  -9   2   0       31.26       25.48      3.55 o
  -8   2   0      176.28      214.55      6.44 o
  -7   2   0       15.05       14.81      2.94 o
  -6   2   0     1924.59     1983.39     23.56 o
  -5   2   0       59.98       64.85      3.82 o
  -4   2   0     3154.91     3135.81     31.54 o
  -3   2   0       19.28       21.64      2.39 o
  -2   2   0    43744.48    41975.34    411.72 o
  -1   2   0        0.54        3.80      4.71 o
   0   2   0      697.10      684.33     12.47 o
   1   2   0       44.60       33.90      1.85 o
   2   2   0     2995.64     2988.10     26.97 o
   3   2   0       26.45       27.06      1.83 o
   4   2   0     8999.33     8623.11     67.34 o
   5   2   0        4.43        5.19      1.71 o
   6   2   0     2071.27     2222.05     24.27 o
   7   2   0        9.27       15.65      2.22 o
   8   2   0      737.33      764.85     11.67 o
   9   2   0       26.47       24.71      3.21 o
  10   2   0       54.20       88.77      5.88 o
  11   2   0       68.51       62.48      5.47 o
  12   2   0       94.72       95.92      6.80 o
  13   2   0        7.97       13.86      4.43 o
  14   2   0       82.58       98.37      8.34 o
  15   2   0        3.03        9.31      5.89 o
  16   2   0      262.11      294.80     12.86 o
  17   2   0        3.03       12.13      4.87 o
  18   2   0       46.02       40.64      8.05 o
 -16   3   0      641.57      697.61     23.78 o
 -15   3   0        2.55        7.92      4.85 o
 -14   3   0       26.40       37.66      7.04 o
 -13   3   0        7.17       12.10      5.52 o
 -12   3   0       12.23        9.26      5.34 o
 -11   3   0       77.99       71.06      7.11 o
 -10   3   0       61.60       50.14      4.35 o
  -9   3   0       20.12       18.39      3.21 o
  -8   3   0       59.17       73.88      5.28 o
  -7   3   0        9.40       14.75      3.08 o
  -6   3   0     3514.56     3607.38     49.23 o
  -5   3   0        0.07       -1.66      1.80 o
  -4   3   0       46.99       62.35      4.07 o
  -3   3   0       37.72       33.38      2.96 o
  -2   3   0     2378.71     2442.87     27.78 o
  -1   3   0      276.24      281.94      5.25 o
   0   3   0    12290.57    11165.38    117.43 o
   1   3   0       24.66        8.51      1.93 o
   2   3   0     4046.14     4099.06     31.40 o
   3   3   0      113.15      111.62      2.93 o
   4   3   0        5.23        3.38      1.32 o
   5   3   0       99.09       97.27      3.79 o
   6   3   0      830.19      993.24     14.75 o
   7   3   0       22.36       22.12      2.83 o
   8   3   0       41.03       44.21      3.81 o
   9   3   0       15.42       18.76      3.33 o
  10   3   0      143.01      146.30      6.88 o
  11   3   0        5.48        0.18      2.95 o
  12   3   0      381.63      330.91     10.29 o
  13   3   0        0.20        1.35      3.66 o
  14   3   0        8.54       17.36      7.18 o
  15   3   0        0.04        5.17      4.31 o
  16   3   0      553.00      588.84     20.82 o
  17   3   0        0.04        4.00      8.62 o
  18   3   0        4.15        9.93      5.21 o
 -16   4   0       70.00       73.34      9.44 o
 -15   4   0        1.29        9.30      4.89 o
 -14   4   0       97.16       94.33     10.29 o
 -13   4   0      104.22      109.53     30.60 o
 -12   4   0        3.00        7.91      5.52 o
 -11   4   0        4.02        3.31      3.79 o
 -10   4   0      304.65      310.10     16.20 o
  -9   4   0       76.51       70.34      5.63 o
  -8   4   0      263.32      303.02      9.06 o
  -7   4   0       12.05       11.26      3.03 o
  -6   4   0        0.10       -2.21      2.21 o
  -5   4   0       68.76       81.00      5.22 o
  -4   4   0      161.75      166.99      6.05 o
  -3   4   0        1.60        0.86      1.83 o
  -2   4   0      448.74      352.91      8.12 o
  -1   4   0       17.87       15.31      1.94 o
   0   4   0      180.64      139.63      4.54 o
   1   4   0      347.65      336.96      5.73 o
   2   4   0     5296.95     5196.16     43.81 o
   3   4   0       69.62       75.23      2.84 o
   4   4   0     1731.18     1729.81     17.20 o
   5   4   0        0.56       -0.83      1.25 o
   6   4   0     2362.30     2557.65     24.69 o
   7   4   0        0.16       -1.58      1.58 o
   8   4   0      169.69      177.50      5.61 o
   9   4   0       57.39       58.57      4.64 o
  10   4   0      210.81      186.12     13.33 o
  11   4   0        3.20       -1.66      2.71 o
  12   4   0      392.41      313.21     10.17 o
  13   4   0       29.21       25.04      6.09 o
  14   4   0      347.78      348.89     13.14 o
  15   4   0       21.16       20.26      5.43 o
  16   4   0     1064.52     1213.42     29.82 o
  17   4   0       17.29       22.78      6.46 o
  18   4   0        1.36       10.91      5.01 o
 -15   5   0       36.27       37.01      6.79 o
 -14   5   0        8.54       25.52      7.00 o
 -13   5   0       14.20       21.54      6.28 o
 -12   5   0      144.38      151.33     12.36 o
 -11   5   0      225.54      204.59     23.05 o
 -10   5   0      279.76      281.73     15.01 o
  -9   5   0       13.24        6.92      4.38 o
  -8   5   0      106.65      105.45      8.05 o
  -7   5   0        8.35        8.47      2.96 o
  -6   5   0      152.08      160.42      7.18 o
  -5   5   0       21.48        9.84      3.98 o
  -4   5   0       74.23       71.02      4.28 o
  -3   5   0        8.74        7.08      2.07 o
  -2   5   0     3985.01     3748.74     34.42 o
  -1   5   0      153.63      164.68      5.55 o
   0   5   0    10887.11    11212.58    102.50 o
   1   5   0        0.07        0.38      1.78 o
   2   5   0     2140.49     2092.10     20.87 o
   3   5   0        4.54        8.30      1.53 o
   4   5   0      849.45      830.33     10.23 o
   5   5   0      338.51      356.38      6.74 o
   6   5   0     2877.67     2994.52     28.48 o
   7   5   0       48.75       47.02      3.36 o
   8   5   0      645.30      720.92     11.46 o
   9   5   0        5.90        6.81      2.30 o
  10   5   0       30.23       18.96      3.67 o
  11   5   0        5.16        3.76      2.98 o
  12   5   0      589.69      440.34     12.01 o
  13   5   0       12.87       15.37      5.18 o
  14   5   0        0.21        2.60      4.02 o
  15   5   0        0.67        0.54      5.88 o
  16   5   0       26.05       21.19      5.42 o
  17   5   0       51.39       57.59      7.11 o
  18   5   0      313.35      353.97     15.28 o
 -15   6   0        4.18        5.54     16.76 o
 -14   6   0      103.37       91.75     13.46 o
 -13   6   0        2.92       18.96      7.39 o
 -12   6   0      340.46      345.32     16.18 o
 -11   6   0       29.30       24.84      6.65 o
 -10   6   0      588.85      630.56     21.44 o
  -9   6   0        8.29        3.71      4.94 o
  -8   6   0      684.03      660.80     17.14 o
  -7   6   0        4.27        0.76      4.02 o
  -6   6   0      196.20      193.00      6.90 o
  -5   6   0       72.57       64.72      4.53 o
  -4   6   0       28.46       24.28      4.60 o
  -3   6   0       26.12       22.37      2.76 o
  -2   6   0      307.15      296.36      6.75 o
  -1   6   0        0.75       -1.31      3.03 o
   0   6   0        1.17        4.62      2.55 o
   1   6   0      854.01      896.68     11.98 o
   2   6   0    10604.46    11309.39     92.46 o
   3   6   0      226.25      232.11      5.76 o
   4   6   0      881.11     1038.35     12.74 o
   5   6   0       57.80       59.04      3.32 o
   6   6   0      421.66      442.31      8.23 o
   7   6   0       11.47       11.77      2.57 o
   8   6   0       23.41       20.00      2.74 o
   9   6   0        0.07       -2.40      2.40 o
  10   6   0      121.59      132.44      6.76 o
  11   6   0        1.20       -2.01      2.72 o
  12   6   0      134.78      111.26      7.37 o
  13   6   0        8.56        9.60      4.45 o
  14   6   0        2.01       -3.82      3.82 o
  15   6   0        0.74        4.17      6.49 o
  16   6   0      118.50       98.32      9.18 o
  17   6   0       11.68       18.38      5.17 o
  18   6   0       77.20      102.83     18.37 o
 -14   7   0       19.47       35.99     14.09 o
 -13   7   0        7.15        9.96     13.47 o
 -12   7   0      589.62      588.17     21.40 o
 -11   7   0        0.13        6.56      5.68 o
 -10   7   0       49.63       52.70      8.36 o
  -9   7   0       16.28       19.08      6.39 o
  -8   7   0      393.49      386.51     20.30 o
  -7   7   0       16.37       20.39      6.12 o
  -6   7   0     2140.25     2055.94     38.76 o
  -5   7   0        1.72        1.26      2.15 o
  -4   7   0      258.97      286.66      7.54 o
  -3   7   0       61.68       74.19      4.48 o
  -2   7   0     1208.60     1307.12     19.56 o
  -1   7   0       25.04       27.57      3.92 o
   0   7   0      918.16     1011.60     15.91 o
   1   7   0        0.49       -1.69      1.69 o
   2   7   0     1979.52     2042.41     22.23 o
   3   7   0       12.12        7.72      2.39 o
   4   7   0     1485.24     1474.68     17.86 o
   5   7   0        2.17        2.70      2.84 o
   6   7   0        2.28        1.34      1.90 o
   7   7   0        0.08       -1.81      1.81 o
   8   7   0        2.29       -0.71      2.02 o
   9   7   0       38.09       29.60      4.03 o
  10   7   0      107.84      117.43      7.39 o
  11   7   0        0.21       -2.95      2.95 o
  12   7   0        7.66        7.66      4.41 o
  13   7   0        0.71       -1.73      4.00 o
  14   7   0      164.52      157.12     10.85 o
  15   7   0      152.59      158.29     11.02 o
  16   7   0      337.83      350.33     14.33 o
  17   7   0        0.03        5.50      8.58 o
  18   7   0      288.80      402.05     21.71 o
 -13   8   0        6.71        5.97      9.32 o
 -12   8   0      505.81      526.12     18.72 o
 -11   8   0        0.22       -4.28      9.89 o
 -10   8   0     1260.93     1285.59     30.37 o
  -9   8   0       23.54       18.74     14.11 o
  -8   8   0        5.79       -0.91      5.12 o
  -7   8   0      190.46      202.83     15.37 o
  -6   8   0     1044.03     1017.85     24.86 o
  -5   8   0      161.50      153.13     10.29 o
  -4   8   0       35.36       45.10      6.47 o
  -3   8   0        0.13        0.58      3.26 o
  -2   8   0     1009.71     1075.58     18.20 o
  -1   8   0      119.15      117.21      7.78 o
   0   8   0     1016.83      976.03     14.15 o
   1   8   0       65.24       62.72      4.52 o
   2   8   0     2172.24     2296.96     25.12 o
   3   8   0       53.24       51.46      4.47 o
   4   8   0       22.23       19.13      2.85 o
   5   8   0       71.21       72.19      6.28 o
   6   8   0      305.70      319.42      8.12 o
   7   8   0       13.24       15.25      2.76 o
   8   8   0       36.85       21.95      3.68 o
   9   8   0        0.17       -2.59      2.59 o
  10   8   0      286.17      290.30     14.88 o
  11   8   0       25.87       21.31      7.10 o
  12   8   0        0.16        5.08      4.06 o
  13   8   0        1.03        1.99      4.34 o
  14   8   0      430.06      426.99     15.17 o
  15   8   0        2.82        7.03      4.30 o
  16   8   0        7.11        9.60      4.71 o
  17   8   0       81.70       93.00      9.10 o
 -12   9   0        4.14       -2.64      8.42 o
 -11   9   0       80.33       28.13     22.60 o
 -10   9   0      626.48      623.04     42.53 o
  -9   9   0       41.22       43.38      7.67 o
  -8   9   0      127.13      150.00     13.39 o
  -7   9   0        0.70       -1.88     15.36 o
  -6   9   0      261.31      267.17     15.85 o
  -5   9   0      517.17      467.37     36.23 o
  -4   9   0      864.21      822.16     20.26 o
  -3   9   0        4.82       -1.38      6.63 o
  -2   9   0      236.16      208.15      9.36 o
  -1   9   0        0.08        1.01      2.54 o
   0   9   0      352.36      355.54     11.93 o
   1   9   0       11.22       13.39      2.85 o
   2   9   0       15.60       45.74      4.03 o
   3   9   0        0.23        0.08      2.19 o
   4   9   0       52.38       61.68      4.60 o
   5   9   0      137.64      142.26      6.44 o
   6   9   0        4.03        6.27      2.71 o
   7   9   0        0.41       -2.80      3.37 o
   8   9   0     1251.18     1244.67     22.99 o
   9   9   0       30.31       39.72      5.57 o
  10   9   0      402.81      370.41     12.49 o
  11   9   0       33.82       22.39      6.13 o
  12   9   0      100.04      107.40      8.82 o
  13   9   0      100.50       88.02      9.95 o
  14   9   0      492.96      470.91     16.03 o
  15   9   0       28.53       22.35      5.65 o
  16   9   0      117.97      131.10     10.64 o
  17   9   0       34.04       31.87      6.27 o
 -12  10   0       59.53       83.17     14.48 o
 -11  10   0       66.98       60.31     20.24 o
 -10  10   0      686.24      715.51     27.75 o
  -9  10   0        0.01       -4.88      4.88 o
  -8  10   0      374.39      388.06     16.55 o
  -7  10   0        3.74        5.77     13.45 o
  -6  10   0      974.38      973.15     50.87 o
  -5  10   0       55.40       68.27     13.61 o
  -4  10   0       52.88       70.09     10.44 o
  -3  10   0      188.04      173.05     13.65 o
  -2  10   0       16.06       18.49      5.46 o
  -1  10   0        4.18        5.18      3.27 o
   0  10   0      410.20      422.69     10.02 o
   1  10   0      251.63      242.05      7.75 o
   2  10   0      123.05       88.21      5.61 o
   3  10   0        7.41        4.61      3.24 o
   4  10   0     1104.65     1027.21     16.22 o
   5  10   0        0.02       -1.30      3.10 o
   6  10   0      411.58      441.05     11.79 o
   7  10   0        6.00        0.39      3.12 o
   8  10   0     1434.47     1414.21     30.31 o
   9  10   0       47.54       31.71      7.20 o
  10  10   0      847.12      844.21     52.26 o
  11  10   0       12.08       18.39      4.99 o
  12  10   0       48.15       42.30      6.51 o
  13  10   0       13.90       13.68      5.36 o
  14  10   0        4.28        3.15      5.21 o
  15  10   0        0.50       -0.83      4.16 o
  16  10   0       16.37        2.95      7.59 o
  17  10   0       22.45       23.64     10.90 o
 -11  11   0      129.31      147.09     14.64 o
 -10  11   0       98.04      138.31     14.61 o
  -9  11   0       10.23       22.53      8.88 o
  -8  11   0       66.23       67.80      9.31 o
  -7  11   0       68.38       72.55     22.64 o
  -6  11   0       93.95      109.08     12.53 o
  -5  11   0        5.52       12.22      7.52 o
  -4  11   0       11.19       16.46      8.57 o
  -3  11   0        0.08        6.13      6.67 o
  -2  11   0        0.12       -1.78      5.45 o
  -1  11   0        1.50        0.74      5.27 o
   0  11   0      132.54       73.78      7.05 o
   1  11   0       31.30       22.06      5.05 o
   2  11   0      191.26      190.52     10.01 o
   3  11   0        1.32        0.03      3.89 o
   4  11   0      426.85      379.31     13.01 o
   5  11   0        2.99        8.02      4.07 o
   6  11   0       30.28        7.59      4.56 o
   7  11   0        2.80       -0.91      3.85 o
   8  11   0      505.66      453.95     17.39 o
   9  11   0        0.06       -4.48      4.48 o
  10  11   0     1812.65     1823.75     88.34 o
  11  11   0       36.07       41.80     10.80 o
  12  11   0       43.39       40.76      8.66 o
  13  11   0        0.26        2.71      6.17 o
  14  11   0       34.47       33.25      9.27 o
  15  11   0        3.05       -2.58      7.17 o
  16  11   0       77.29       80.79     12.54 o
  -9  12   0        8.13       22.22      9.85 o
  -8  12   0       30.62       35.82      9.56 o
  -7  12   0       50.51       71.05     11.36 o
  -6  12   0       33.29       36.19     20.42 o
  -5  12   0       10.56       25.55      8.43 o
  -4  12   0      199.52      179.44     22.86 o
  -3  12   0        0.89       -2.28     14.42 o
  -2  12   0       11.79       26.30     10.23 o
  -1  12   0        0.53        6.08      5.91 o
   0  12   0       25.07       25.47      8.09 o
   1  12   0       24.17       18.62      6.57 o
   2  12   0     1457.26     1227.08     25.04 o
   3  12   0       43.93       37.43      6.33 o
   4  12   0       27.06        9.50      4.71 o
   5  12   0       15.30       20.50      5.47 o
   6  12   0        0.17        0.01      3.99 o
   7  12   0       79.46       78.29     13.79 o
   8  12   0      997.38     1030.27     27.44 o
   9  12   0        1.18       -0.66      5.52 o
  10  12   0       47.26       51.77      8.84 o
  11  12   0        4.35       11.67      6.84 o
  12  12   0      107.88      103.07     12.20 o
  13  12   0        4.55        2.60      6.95 o
  14  12   0      248.54      252.31     24.41 o
  15  12   0        1.52        1.44      7.71 o
  16  12   0       10.33       -0.49      8.27 o
  -8  13   0      111.18      140.29     14.71 o
  -7  13   0        1.45        5.00     11.76 o
  -6  13   0        4.80        6.21     21.34 o
  -5  13   0      141.21      152.00     15.43 o
  -4  13   0        7.80       15.50      7.79 o
  -3  13   0       37.98       28.42      8.85 o
  -2  13   0       17.74       28.61      8.68 o
  -1  13   0       23.05       24.28     10.56 o
   0  13   0      363.19      388.66     19.83 o
   1  13   0        1.80        6.23      6.80 o
   2  13   0      494.93      540.57     16.58 o
   3  13   0       33.25       29.89      5.97 o
   4  13   0      203.18      194.00     14.55 o
   5  13   0       29.27       30.34      6.30 o
   6  13   0      405.76      421.72     15.35 o
   7  13   0      129.40      126.29     12.89 o
   8  13   0      325.15      301.24     15.41 o
   9  13   0        1.33       -5.52      5.52 o
  10  13   0      683.92      710.86     32.63 o
  11  13   0       26.32       18.84      7.94 o
  12  13   0       19.45       16.31      8.23 o
  13  13   0        2.26       -4.68      7.02 o
  14  13   0       35.75       29.31      9.71 o
  15  13   0        2.89       -4.62      9.80 o
  -7  14   0        1.85       19.40     19.32 o
  -6  14   0       31.81       61.06     15.01 o
  -5  14   0      141.67      172.67     19.02 o
  -4  14   0       26.89       37.65      9.54 o
  -3  14   0        0.82        4.70      7.14 o
  -2  14   0       62.68       65.05     11.90 o
  -1  14   0        2.21        9.83      8.08 o
   0  14   0       41.58       25.28     15.10 o
   1  14   0        3.11       -5.54      9.26 o
   2  14   0      440.34      452.79     28.78 o
   3  14   0       35.19       48.78     10.23 o
   4  14   0       11.04       16.26      6.05 o
   5  14   0       55.73       68.26      8.47 o
   6  14   0      562.32      589.32     19.00 o
   7  14   0      148.03      131.36     16.90 o
   8  14   0       28.50       55.65      9.31 o
   9  14   0       45.11       38.64      9.06 o
  10  14   0      142.54      142.41     13.72 o
  11  14   0        0.57       13.11      7.79 o
  12  14   0        2.03       -3.78      7.27 o
  13  14   0        1.73        8.21     10.80 o
  14  14   0        0.17        2.08     14.17 o
  -5  15   0       48.89       64.50     13.17 o
  -4  15   0      180.19      235.53     19.75 o
  -3  15   0       85.51      100.51     13.95 o
  -2  15   0       52.69       65.89     11.85 o
  -1  15   0       14.87       34.40     10.11 o
   0  15   0       41.76       45.42     11.12 o
   1  15   0        9.06        7.31     12.07 o
   2  15   0      201.15      223.75     19.23 o
   3  15   0        9.83       13.55      8.38 o
   4  15   0       75.97       86.14     13.21 o
   5  15   0       65.42       59.14      8.07 o
   6  15   0      210.30      219.97     13.52 o
   7  15   0        1.81       -2.50      5.59 o
   8  15   0      421.60      408.03     19.05 o
   9  15   0        6.45        3.03      7.26 o
  10  15   0       55.39       73.26     11.49 o
  11  15   0       86.07       75.97     12.23 o
  12  15   0       11.35        7.06      8.71 o
  13  15   0        2.26        2.40      8.72 o
  -3  16   0        8.55       19.27     11.65 o
  -2  16   0       87.82      109.29     14.65 o
  -1  16   0        1.15       20.32      8.88 o
   0  16   0       11.44       43.43     11.29 o
   1  16   0       37.09       53.01     11.74 o
   2  16   0      143.17      175.41     25.68 o
   3  16   0        7.03        2.92      8.87 o
   4  16   0      130.56      165.50     17.66 o
   5  16   0       87.51       80.69     21.17 o
   6  16   0       27.18       27.09      7.67 o
   7  16   0       94.60       87.78     10.75 o
   8  16   0      442.13      414.04     20.09 o
   9  16   0       27.02        5.02      8.09 o
  10  16   0      109.76      123.82     14.32 o
  11  16   0        5.54       -2.22      8.22 o
   0  17   0       14.95       23.91     11.00 o
   1  17   0        3.65       18.94     10.05 o
   2  17   0      815.84     1058.24     51.08 o
   3  17   0        0.45       -8.17     14.06 o
   4  17   0       31.09       26.58     14.37 o
   5  17   0       15.64       19.60     10.37 o
   6  17   0        4.88        7.77      9.82 o
   7  17   0        1.72       -3.78      9.07 o
   8  17   0      456.93      472.32     25.36 o
   9  17   0      128.87      119.82     14.60 o
  -8 -17   1       25.49       17.86      9.73 o
  -7 -17   1      242.40      260.89     23.15 o
  -6 -17   1        5.47       10.83     11.74 o
  -5 -17   1      131.93      171.00     19.07 o
  -4 -17   1       21.23       29.73     11.31 o
  -3 -17   1      301.55      348.66     27.03 o
  -2 -17   1        1.88       -1.34     13.25 o
  -1 -17   1      181.75      186.92     19.68 o
 -11 -16   1       78.32       76.41     12.62 o
 -10 -16   1        0.80       -3.73      7.74 o
  -9 -16   1      521.71      609.87     24.97 o
  -8 -16   1       10.44       -1.27      7.54 o
  -7 -16   1       96.42       93.62     11.40 o
  -6 -16   1      414.82      432.86     18.17 o
  -5 -16   1        0.59        1.60     14.81 o
  -4 -16   1       32.19       36.45     10.73 o
  -3 -16   1       14.06       18.44     10.32 o
  -2 -16   1       87.34       69.98     12.77 o
  -1 -16   1      362.27      439.07     23.96 o
   0 -16   1        3.79        4.64     15.28 o
   1 -16   1       23.77       58.18     13.32 o
   2 -16   1       14.61       25.98     13.88 o
 -13 -15   1      102.69      111.93     20.66 o
 -12 -15   1       40.73       45.78     12.67 o
 -11 -15   1      550.90      635.56     30.51 o
 -10 -15   1       93.01       98.18     12.99 o
  -9 -15   1      246.81      294.64     23.17 o
  -8 -15   1        0.10        6.19      7.80 o
  -7 -15   1      195.87      247.02     14.78 o
  -6 -15   1      122.44       93.27     10.52 o
  -5 -15   1        0.01        0.19      5.49 o
  -4 -15   1       65.40       59.27     12.26 o
  -3 -15   1        0.77       -1.97      7.37 o
  -2 -15   1       46.91       62.44     12.18 o
  -1 -15   1       57.60       52.40     11.52 o
   0 -15   1       39.79       42.68     22.94 o
   1 -15   1        0.22        5.59     12.94 o
   2 -15   1      281.70      364.27     21.57 o
   3 -15   1      187.58      219.66     19.62 o
   4 -15   1       54.93       60.90     28.61 o
   5 -15   1      150.68      171.01     17.70 o
 -14 -14   1        2.43        6.34      7.80 o
 -13 -14   1        6.19        5.87      7.99 o
 -12 -14   1        0.01       -5.33      7.00 o
 -11 -14   1       10.26       10.78      7.88 o
 -10 -14   1        8.04        5.17      7.41 o
  -9 -14   1        2.54        4.12      6.39 o
  -8 -14   1      147.68      157.11     13.75 o
  -7 -14   1       25.08       46.93     11.62 o
  -6 -14   1       33.02       29.09      7.03 o
  -5 -14   1       81.07       86.51      9.43 o
  -4 -14   1        0.35        5.71      5.59 o
  -3 -14   1       35.91       32.46      6.81 o
  -2 -14   1       15.95       25.17      9.42 o
  -1 -14   1        3.23       -5.95     10.79 o
   0 -14   1       78.96       91.22     12.99 o
   1 -14   1       12.86       14.54      8.31 o
   2 -14   1       91.10       97.20     13.46 o
   3 -14   1       57.51       58.68     11.40 o
   4 -14   1      295.20      340.58     20.27 o
   5 -14   1      244.93      291.27     19.68 o
   6 -14   1        2.48        8.61     10.24 o
 -15 -13   1        1.52       11.77     11.48 o
 -14 -13   1      119.92      123.54     37.48 o
 -13 -13   1       19.41       13.64      8.40 o
 -12 -13   1      254.13      277.48     17.05 o
 -11 -13   1       71.49       69.13     21.62 o
 -10 -13   1        7.72       -5.61      6.24 o
  -9 -13   1      162.51      169.57     14.14 o
  -8 -13   1      113.92      110.70     11.48 o
  -7 -13   1       42.51       32.40      6.90 o
  -6 -13   1      459.51      445.77     16.30 o
  -5 -13   1       21.60       15.30      5.70 o
  -4 -13   1       20.00       20.36      6.14 o
  -3 -13   1       49.72       46.36      6.95 o
  -2 -13   1        0.01       -2.65      4.60 o
  -1 -13   1       58.64       57.93     10.47 o
   0 -13   1        5.91        4.09      6.44 o
   1 -13   1        0.70       -2.82      6.07 o
   2 -13   1        1.82        3.46      6.32 o
   3 -13   1       27.54       24.25      8.77 o
   4 -13   1       42.26       58.16     10.74 o
   5 -13   1        4.38       16.92     14.48 o
   6 -13   1      376.48      404.30     22.24 o
   7 -13   1        1.25       21.86     18.04 o
   8 -13   1       18.07       35.69     15.59 o
 -15 -12   1       18.05       12.45      9.58 o
 -14 -12   1       66.12       67.83     11.02 o
 -13 -12   1       38.65       45.33      9.35 o
 -12 -12   1        4.24        1.22      6.48 o
 -11 -12   1      172.65      180.26     14.71 o
 -10 -12   1      353.54      343.43     17.70 o
  -9 -12   1        7.59        3.61      5.92 o
  -8 -12   1      297.44      303.03     15.44 o
  -7 -12   1        8.47        9.24      5.24 o
  -6 -12   1        2.48        4.28      4.41 o
  -5 -12   1       88.94       70.38      7.93 o
  -4 -12   1      271.52      201.27     16.59 o
  -3 -12   1      259.60      215.85     11.14 o
  -2 -12   1       89.83       73.13      7.78 o
  -1 -12   1      575.42      530.74     16.21 o
   0 -12   1       99.21       90.99     11.91 o
   1 -12   1        8.85       13.36      6.77 o
   2 -12   1       20.53       30.06     18.88 o
   3 -12   1       12.87       23.77      7.91 o
   4 -12   1        4.52        9.49      9.99 o
   5 -12   1       14.65        2.90     12.55 o
   6 -12   1      228.02      237.18     28.71 o
   7 -12   1       48.86       58.33     11.55 o
   8 -12   1        4.81       21.60      9.24 o
   9 -12   1       12.93       20.27     24.97 o
 -16 -11   1        8.35       -0.06      7.43 o
 -15 -11   1        1.81        0.45      9.80 o
 -14 -11   1       76.43       76.16     10.99 o
 -13 -11   1        0.38       -2.70      6.11 o
 -12 -11   1       65.70       65.57      9.72 o
 -11 -11   1       26.67       33.99      8.06 o
 -10 -11   1      198.52      190.98     17.56 o
  -9 -11   1       22.24       13.82      6.27 o
  -8 -11   1      282.10      272.91     19.70 o
  -7 -11   1        0.06        4.83      3.73 o
  -6 -11   1       54.07       47.57      5.64 o
  -5 -11   1      400.03      350.81     11.21 o
  -4 -11   1        2.52       -3.13      3.13 o
  -3 -11   1       58.92       90.78      7.01 o
  -2 -11   1      273.09      254.01      9.45 o
  -1 -11   1      467.21      428.14     13.97 o
   0 -11   1        0.46        2.47      3.92 o
   1 -11   1        2.07        5.59      6.12 o
   2 -11   1       20.25       21.90      7.70 o
   3 -11   1       57.90       73.65     10.79 o
   4 -11   1       61.00       55.61     10.01 o
   5 -11   1       13.76       18.59      7.82 o
   6 -11   1      175.18      162.71     15.76 o
   7 -11   1      331.99      343.41     19.87 o
   8 -11   1       85.12       95.76     13.56 o
   9 -11   1        2.43       11.53     14.80 o
  10 -11   1      297.88      363.84     20.46 o
 -17 -10   1       65.39       62.41     11.93 o
 -16 -10   1        0.33        4.79      7.35 o
 -15 -10   1        0.98       -2.61      5.90 o
 -14 -10   1       17.65       10.63      6.61 o
 -13 -10   1        1.34        2.28      5.88 o
 -12 -10   1       29.99       24.09     14.87 o
 -11 -10   1       50.06       60.29      9.14 o
 -10 -10   1      304.41      297.03     14.98 o
  -9 -10   1       53.03       52.11      6.66 o
  -8 -10   1      160.90      166.94      9.60 o
  -7 -10   1      146.75      137.94      8.91 o
  -6 -10   1       57.45       36.95      5.19 o
  -5 -10   1        1.01        1.88      4.46 o
  -4 -10   1       11.56        6.20      3.43 o
  -3 -10   1      323.07      326.41     11.55 o
  -2 -10   1      784.07      700.14     14.87 o
  -1 -10   1      342.27      346.11     11.15 o
   0 -10   1      266.46      242.72      9.06 o
   1 -10   1      332.64      301.74     12.42 o
   2 -10   1      157.05      174.58     14.21 o
   3 -10   1      113.90      111.96     12.17 o
   4 -10   1        4.86        1.46      5.88 o
   5 -10   1        2.95       -3.41     10.65 o
   6 -10   1      174.68      181.87     15.73 o
   7 -10   1      243.86      242.13     17.43 o
   8 -10   1       39.83       65.61     13.88 o
   9 -10   1        0.04        6.61      7.14 o
  10 -10   1        5.01       11.09      9.49 o
  11 -10   1       90.63       85.47     13.99 o
 -17  -9   1      136.30      137.12     15.44 o
 -16  -9   1      349.11      364.47     14.79 o
 -15  -9   1        4.13        4.52      4.32 o
 -14  -9   1      121.25      112.19      9.14 o
 -13  -9   1      155.99      138.52      8.98 o
 -12  -9   1      122.99      107.90     10.12 o
 -11  -9   1      279.34      266.83     13.96 o
 -10  -9   1      821.16      808.48     19.19 o
  -9  -9   1      925.55      862.33     19.29 o
  -8  -9   1      165.61      152.54      9.73 o
  -7  -9   1       52.48       54.79      5.98 o
  -6  -9   1     1602.32     1569.44     23.81 o
  -5  -9   1        6.69       11.82      3.33 o
  -4  -9   1      181.80      170.04      6.48 o
  -3  -9   1        8.00        8.68      2.78 o
  -2  -9   1      381.73      386.06      9.17 o
  -1  -9   1      840.99      820.66     13.71 o
   0  -9   1       65.63       74.93      5.11 o
   1  -9   1       48.33       43.31      5.31 o
   2  -9   1     1006.67      973.78     21.65 o
   3  -9   1      374.00      376.43     21.39 o
   4  -9   1     1851.47     1732.23     39.88 o
   5  -9   1      134.88      157.04     21.21 o
   6  -9   1      340.18      317.14     17.52 o
   7  -9   1      139.24      125.39     21.89 o
   8  -9   1      145.87      138.82     14.54 o
   9  -9   1       70.20       54.16     15.19 o
  10  -9   1      259.32      277.08     18.60 o
  11  -9   1       94.86       86.10     10.12 o
  12  -9   1        1.35       18.04      7.06 o
 -17  -8   1        0.30        2.99      4.79 o
 -16  -8   1      240.47      273.79     19.53 o
 -15  -8   1       15.41       16.30      4.98 o
 -14  -8   1      187.68      176.98     10.32 o
 -13  -8   1      782.41      733.39     18.74 o
 -12  -8   1       17.42       13.17      4.28 o
 -11  -8   1     1120.01     1061.48     19.04 o
 -10  -8   1       28.65       26.05      4.16 o
  -9  -8   1      464.67      469.39     11.41 o
  -8  -8   1        2.03        2.46      3.30 o
  -7  -8   1       85.10       86.38      6.60 o
  -6  -8   1      700.95      671.34     12.95 o
  -5  -8   1       77.57       82.60      5.86 o
  -4  -8   1      469.19      463.15      9.58 o
  -3  -8   1     1925.66     1936.01     22.72 o
  -2  -8   1      116.65      158.07      6.61 o
  -1  -8   1        0.07       -1.32      1.97 o
   0  -8   1       74.03       88.19      5.84 o
   1  -8   1       23.22       15.67      4.46 o
   2  -8   1      843.65      795.95     15.44 o
   3  -8   1      242.03      252.06      7.58 o
   4  -8   1      157.26      153.30      7.09 o
   5  -8   1      666.50      646.61     22.67 o
   6  -8   1     2381.75     2305.92     48.49 o
   7  -8   1       18.28       14.81      7.89 o
   8  -8   1       49.81       51.82      7.86 o
   9  -8   1       46.99       55.90      8.10 o
  10  -8   1      277.03      277.99     18.22 o
  11  -8   1      437.35      453.94     17.58 o
  12  -8   1       34.34       37.93      7.94 o
  13  -8   1        0.18        0.65      6.51 o
 -17  -7   1       98.94       81.86      8.65 o
 -16  -7   1       12.97       13.11      5.51 o
 -15  -7   1        9.13       13.60      4.68 o
 -14  -7   1      125.01      145.36      9.18 o
 -13  -7   1       15.47       17.85      4.31 o
 -12  -7   1        1.46        5.90      3.53 o
 -11  -7   1       64.84       45.65      5.01 o
 -10  -7   1      108.29      112.16      6.75 o
  -9  -7   1      401.67      383.91     10.08 o
  -8  -7   1      136.50      122.11      6.23 o
  -7  -7   1        6.57        5.08      2.92 o
  -6  -7   1      318.55      321.15     10.42 o
  -5  -7   1       20.74       28.41      3.04 o
  -4  -7   1      891.24      861.43     12.85 o
  -3  -7   1      128.50      128.33      4.90 o
  -2  -7   1        1.17        1.45      1.79 o
  -1  -7   1       40.64       36.89      3.78 o
   0  -7   1        0.03        1.85      2.30 o
   1  -7   1      305.77      258.04      8.00 o
   2  -7   1      467.77      487.93      9.64 o
   3  -7   1      417.94      416.33     10.07 o
   4  -7   1      195.23      166.09      6.32 o
   5  -7   1      294.60      292.18     14.59 o
   6  -7   1      234.91      238.26     11.60 o
   7  -7   1      448.85      474.82     32.69 o
   8  -7   1      557.25      531.94     27.94 o
   9  -7   1      280.15      279.63     13.77 o
  10  -7   1       91.47       93.93     12.56 o
  11  -7   1      242.40      229.01     13.00 o
  12  -7   1        8.46        3.91      8.00 o
  13  -7   1        8.23       18.86      7.85 o
  14  -7   1        6.45        8.80      6.85 o
 -18  -6   1      125.42      129.88     10.57 o
 -17  -6   1      546.79      540.34     58.69 o
 -16  -6   1       63.25       58.61      8.35 o
 -15  -6   1      131.06      140.47     10.05 o
 -14  -6   1        1.44        3.89      3.58 o
 -13  -6   1      382.85      373.97     12.90 o
 -12  -6   1        0.06        1.38      2.86 o
 -11  -6   1        9.38       11.18      3.42 o
 -10  -6   1        0.09        2.79      2.79 o
  -9  -6   1        2.07        1.94      2.23 o
  -8  -6   1      106.36       98.63      5.66 o
  -7  -6   1       11.23        5.17      2.02 o
  -6  -6   1      475.07      494.57      8.79 o
  -5  -6   1      201.36      213.29      6.28 o
  -4  -6   1      177.51      161.68      5.63 o
  -3  -6   1      623.01      681.68     10.46 o
  -2  -6   1     4170.18     4354.18     40.30 o
  -1  -6   1     2041.93     2054.99     24.80 o
   0  -6   1     4199.86     4488.89     58.76 o
   1  -6   1     2605.68     2638.36     26.79 o
   2  -6   1        2.66        4.77      1.99 o
   3  -6   1        2.07        2.36      2.07 o
   4  -6   1       27.86       29.83      3.40 o
   5  -6   1      196.04      190.91      6.59 o
   6  -6   1      112.26      106.20      8.57 o
   7  -6   1      159.05      152.55     11.56 o
   8  -6   1       65.45       63.85      8.73 o
   9  -6   1      541.69      573.93     20.06 o
  10  -6   1       59.36       54.99     10.40 o
  11  -6   1       34.45       42.30      8.69 o
  12  -6   1        7.14       20.26      8.37 o
  13  -6   1      224.73      212.75     29.50 o
  14  -6   1       15.05       17.19      6.96 o
 -18  -5   1      113.34      139.22     10.69 o
 -17  -5   1      254.08      243.98     15.50 o
 -16  -5   1        0.22        6.54      4.84 o
 -15  -5   1       16.68       23.19      8.49 o
 -14  -5   1       17.47       13.39      4.23 o
 -13  -5   1       92.25       77.51      6.28 o
 -12  -5   1       24.95       16.31      3.91 o
 -11  -5   1      166.62      163.80      7.56 o
 -10  -5   1       52.24       67.73      5.47 o
  -9  -5   1      369.36      385.94     16.37 o
  -8  -5   1       92.86       77.12      8.18 o
  -7  -5   1       94.15       93.82      4.23 o
  -6  -5   1     3416.86     3589.19     32.99 o
  -5  -5   1     2438.72     2384.78     23.32 o
  -4  -5   1     2912.72     2984.12     39.22 o
  -3  -5   1      301.50      293.82      6.08 o
  -2  -5   1        0.47        3.85      1.50 o
  -1  -5   1        1.27        0.16      1.65 o
   0  -5   1     5719.80     5763.45     56.15 o
   1  -5   1     4859.79     4853.33     42.93 o
   2  -5   1        0.00       -1.57      1.57 o
   3  -5   1      637.05      632.43     10.18 o
   4  -5   1        0.31        0.78      2.42 o
   5  -5   1      163.17      139.61      6.94 o
   6  -5   1      419.15      398.32     11.14 o
   7  -5   1       49.51       45.71      4.73 o
   8  -5   1      142.00      146.82      7.44 o
   9  -5   1      592.72      587.64     19.53 o
  10  -5   1     1063.92     1048.25     29.63 o
  11  -5   1      156.70      160.03     12.51 o
  12  -5   1      210.56      196.62     12.68 o
  13  -5   1       84.92       70.34      9.64 o
  14  -5   1      117.69      119.77     19.15 o
  15  -5   1        1.87       12.00     10.71 o
 -18  -4   1        6.58       -0.50      4.35 o
 -17  -4   1       35.69       32.69      6.15 o
 -16  -4   1       35.08       44.87     11.55 o
 -15  -4   1      263.97      265.36     17.66 o
 -14  -4   1      239.61      219.48     10.28 o
 -13  -4   1        3.04        8.73      3.30 o
 -12  -4   1        6.96        6.30      3.09 o
 -11  -4   1        8.98       10.24      3.10 o
 -10  -4   1      295.01      377.30      9.85 o
  -9  -4   1      935.92      992.76     15.95 o
  -8  -4   1      673.39      715.79     12.45 o
  -7  -4   1        4.90        5.99      1.76 o
  -6  -4   1      214.03      159.01      5.38 o
  -5  -4   1     4608.88     4548.78     38.92 o
  -4  -4   1     1871.36     1974.87     19.16 o
  -3  -4   1      326.93      333.61      6.05 o
  -2  -4   1      959.54      902.09     13.14 o
  -1  -4   1     2213.13     2112.99     23.09 o
   0  -4   1     1825.04     1804.63     22.50 o
   1  -4   1      535.21      509.13     13.25 o
   2  -4   1     1000.05     1074.68     13.03 o
   3  -4   1      358.59      306.83      7.37 o
   4  -4   1      246.02      288.85      8.10 o
   5  -4   1       68.39       66.06      5.03 o
   6  -4   1        4.58        3.37      2.96 o
   7  -4   1       78.97       89.31      5.80 o
   8  -4   1      398.17      369.20     13.21 o
   9  -4   1        9.12        5.70      2.88 o
  10  -4   1      311.92      321.69     11.79 o
  11  -4   1      828.90      861.78     29.09 o
  12  -4   1     1338.43     1343.33     63.55 o
  13  -4   1      114.67       92.03     10.44 o
  14  -4   1       31.46       29.59      8.34 o
  15  -4   1        4.51       12.24      5.97 o
  16  -4   1      118.07      117.88     19.39 o
 -18  -3   1       51.30       74.24     15.22 o
 -17  -3   1       71.60       41.84      9.75 o
 -16  -3   1       32.61       36.06      6.21 o
 -15  -3   1       50.15       61.24      6.85 o
 -14  -3   1      841.98      847.95     20.14 o
 -13  -3   1      201.11      180.35      8.24 o
 -12  -3   1      199.81      182.96      8.13 o
 -11  -3   1       36.66       33.04      4.89 o
 -10  -3   1      151.55      168.48      6.70 o
  -9  -3   1       62.78       64.95      4.90 o
  -8  -3   1       41.86       41.19      3.62 o
  -7  -3   1     1281.96     1430.81     18.28 o
  -6  -3   1     3022.14     3183.93     28.97 o
  -5  -3   1     1924.54     1943.46     18.92 o
  -4  -3   1      941.55      951.52     21.43 o
  -3  -3   1       82.15       87.92      5.42 o
  -2  -3   1        0.02        3.66      3.23 o
  -1  -3   1     1189.03     1189.11     23.00 o
   0  -3   1     7388.50     7232.04     66.38 o
   1  -3   1    11867.89    11670.45     92.79 o
   2  -3   1      310.17      301.30      6.53 o
   3  -3   1       75.70       63.25      4.08 o
   4  -3   1     1001.32      980.93     17.77 o
   5  -3   1        2.36        4.02      2.39 o
   6  -3   1       24.97       26.80      3.21 o
   7  -3   1       80.63       89.77      5.49 o
   8  -3   1        8.71        3.82      2.41 o
   9  -3   1      649.37      641.98     17.18 o
  10  -3   1      457.43      447.27     11.62 o
  11  -3   1       31.10       28.62     16.89 o
  12  -3   1        5.70        9.74      5.18 o
  13  -3   1        9.31        4.96      5.50 o
  14  -3   1       44.81       31.18      7.55 o
  15  -3   1       25.06       27.69      7.36 o
  16  -3   1       17.79       25.61     11.52 o
 -18  -2   1       28.75       25.52      6.43 o
 -17  -2   1       99.01      121.91     17.81 o
 -16  -2   1       79.31       71.64      8.02 o
 -15  -2   1      142.55      177.69     10.46 o
 -14  -2   1        0.25        2.15      3.53 o
 -13  -2   1        5.68        2.86      3.01 o
 -12  -2   1      910.16      853.23     28.91 o
 -11  -2   1        4.78        5.24      3.26 o
 -10  -2   1        0.00        1.74      2.44 o
  -9  -2   1      307.09      311.74      7.67 o
  -8  -2   1       57.45       69.88      6.85 o
  -7  -2   1     2616.25     2832.31     27.62 o
  -6  -2   1        2.19        2.28      1.48 o
  -5  -2   1     7906.14     8196.08     72.87 o
  -4  -2   1     6305.25     6197.48     70.76 o
  -3  -2   1      230.10      220.44      4.42 o
  -2  -2   1      700.64      705.68      9.76 o
  -1  -2   1     1101.72     1129.30     14.53 o
   0  -2   1      268.22      244.93      4.45 o
   1  -2   1     4908.85     4630.24    101.88 o
   2  -2   1     2342.35     2382.89     27.08 o
   3  -2   1      548.17      540.13      9.61 o
   4  -2   1      125.70      126.72      6.07 o
   5  -2   1       28.84       27.74      3.98 o
   6  -2   1      333.35      346.50     14.62 o
   7  -2   1     2825.91     2854.27     28.90 o
   8  -2   1     1021.79     1006.09     14.62 o
   9  -2   1     1092.65     1145.30     16.53 o
  10  -2   1       19.32       22.07      3.50 o
  11  -2   1        0.90        2.89      2.95 o
  12  -2   1       49.05       53.85      6.47 o
  13  -2   1       61.26       72.14     11.87 o
  14  -2   1       19.77       13.87      6.07 o
  15  -2   1        0.13       -5.45      5.78 o
  16  -2   1      308.50      296.22     21.01 o
 -17  -1   1      103.23       96.50     16.52 o
 -16  -1   1      252.08      247.74     20.51 o
 -15  -1   1       95.89      100.53      8.64 o
 -14  -1   1      462.45      454.27     22.67 o
 -13  -1   1       58.35       56.17      4.90 o
 -12  -1   1       22.93       29.41      3.95 o
 -11  -1   1      113.84      120.29      8.36 o
 -10  -1   1        0.01       -1.94      2.24 o
  -9  -1   1       45.48       42.32      3.73 o
  -8  -1   1        1.47        0.03      1.82 o
  -7  -1   1       22.62       15.91      2.30 o
  -6  -1   1       94.69       99.33      3.68 o
  -5  -1   1     3074.62     2988.04     26.96 o
  -4  -1   1     1994.37     1907.31     17.87 o
  -3  -1   1     1465.72     1460.91     13.79 o
  -2  -1   1     8034.81     7266.30     70.59 o
  -1  -1   1     1574.20     1573.51     28.33 o
   0  -1   1      551.96      488.42     20.44 o
   1  -1   1     2956.53     2860.93     32.02 o
   2  -1   1     9795.12     9599.83    218.79 o
   3  -1   1     3273.15     3143.74     34.53 o
   4  -1   1     3413.54     3375.31     33.36 o
   5  -1   1      588.49      588.46      8.65 o
   6  -1   1       14.13       13.23      2.15 o
   7  -1   1      219.80      194.37      5.66 o
   8  -1   1       36.72       34.16      3.31 o
   9  -1   1        0.31       -0.31      2.31 o
  10  -1   1        3.08        2.96      2.71 o
  11  -1   1       49.49       39.24      4.74 o
  12  -1   1      290.81      274.21     13.72 o
  13  -1   1      246.57      256.84     13.41 o
  14  -1   1       12.79        7.08      5.63 o
  15  -1   1       88.77       96.79     10.90 o
  16  -1   1      187.02      203.08     14.00 o
  17  -1   1        0.19        3.39      4.07 o
 -17   0   1      130.69       78.79     36.75 o
 -16   0   1      290.15      279.76     14.66 o
 -15   0   1       13.92       17.72      6.00 o
 -14   0   1      362.45      371.30     15.58 o
 -13   0   1       15.65        7.96      3.12 o
 -12   0   1      128.07      147.66      6.91 o
 -11   0   1       83.93       95.15      5.69 o
 -10   0   1       94.81       86.98      5.23 o
  -9   0   1      406.83      436.82      9.10 o
  -8   0   1       89.60       81.69      4.39 o
  -7   0   1     3005.15     3098.87     29.77 o
  -6   0   1      454.60      504.47      8.09 o
  -5   0   1        0.83       -0.64      1.48 o
  -4   0   1     1057.96     1007.45     12.27 o
  -3   0   1     4053.34     3976.99     36.62 o
  -2   0   1     9318.75     8924.25     90.47 o
  -1   0   1       14.64       11.97      2.00 o
   1   0   1      371.82      227.88      5.77 o
   2   0   1      226.12      225.61      3.75 o
   3   0   1     1266.14     1259.80     12.46 o
   4   0   1     1564.25     1537.87     15.32 o
   5   0   1      332.17      335.58      6.06 o
   6   0   1      186.26      139.48      4.41 o
   7   0   1     1633.39     1801.24     19.89 o
   8   0   1      202.83      202.54      6.10 o
   9   0   1      149.31      170.18      6.07 o
  10   0   1       98.56      105.44      5.78 o
  11   0   1      120.31      115.59      6.37 o
  12   0   1      186.54      177.99     12.62 o
  13   0   1      220.44      213.30     12.73 o
  14   0   1      211.32      222.68     14.50 o
  15   0   1       27.66       23.45      6.99 o
  16   0   1      144.36      143.52     12.75 o
  17   0   1       31.30       39.99      9.22 o
 -17   1   1      150.33      135.83     11.95 o
 -16   1   1        6.91        0.47      7.82 o
 -15   1   1      215.87      220.18     12.94 o
 -14   1   1       99.37       99.37     23.07 o
 -13   1   1       89.45       82.92      8.58 o
 -12   1   1      360.18      343.21      9.53 o
 -11   1   1        3.11       10.51      2.89 o
 -10   1   1        8.02       14.77      3.02 o
  -9   1   1      453.63      452.34      9.45 o
  -8   1   1      184.43      182.93      5.83 o
  -7   1   1       51.14       71.15      3.96 o
  -6   1   1      758.50      706.95     11.26 o
  -5   1   1        2.61       -0.17      1.57 o
  -4   1   1     2005.38     1991.34     21.06 o
  -3   1   1        0.32       -1.35      1.35 o
  -2   1   1    11379.96    10951.94    106.20 o
  -1   1   1     2350.10     2293.91     39.91 o
   2   1   1     3170.78     3111.27     25.39 o
   3   1   1     5129.96     5138.62     43.37 o
   4   1   1       93.44       87.07      3.13 o
   5   1   1      896.73      818.95     10.18 o
   6   1   1      180.59      183.36      4.88 o
   7   1   1     1518.71     1527.86     17.46 o
   8   1   1       53.68       54.74      3.78 o
   9   1   1      466.30      464.27     13.39 o
  10   1   1      460.51      424.08      9.52 o
  11   1   1      196.25      207.77      7.29 o
  12   1   1      422.84      462.77     14.06 o
  13   1   1       32.92       34.53      5.68 o
  14   1   1      532.49      563.35     16.84 o
  15   1   1        2.32        5.52      4.59 o
  16   1   1      437.02      444.82     19.09 o
  17   1   1      340.53      432.45     19.20 o
 -17   2   1       42.09       33.07      9.89 o
 -16   2   1       88.19       88.24      9.86 o
 -15   2   1       40.28       29.41      6.85 o
 -14   2   1       34.07       33.24     10.08 o
 -13   2   1      374.02      386.25     25.25 o
 -12   2   1      221.57      230.24      9.06 o
 -11   2   1        9.44        4.45      2.83 o
 -10   2   1       21.59       23.35      3.42 o
  -9   2   1      561.75      551.24     10.68 o
  -8   2   1       13.21        6.75      2.87 o
  -7   2   1      207.13      189.30      6.31 o
  -6   2   1      196.59      170.28      5.58 o
  -5   2   1      145.37      171.32      5.13 o
  -4   2   1     1934.73     1953.38     21.21 o
  -3   2   1     4356.45     4100.77     38.39 o
  -2   2   1     4771.32     4835.46     48.86 o
  -1   2   1     3027.41     2932.47     37.28 o
   0   2   1       13.37        1.62      1.33 o
   1   2   1     2088.10     2163.53     23.46 o
   2   2   1    11811.13    10930.60     86.11 o
   3   2   1       94.61       91.97      3.83 o
   4   2   1     7909.81     7687.96    112.40 o
   5   2   1     5599.60     5690.20     46.85 o
   6   2   1       19.06       15.61      3.36 o
   7   2   1      674.58      742.79     12.11 o
   8   2   1      272.80      277.01      7.55 o
   9   2   1       44.82       48.60      5.74 o
  10   2   1       65.69       46.06      7.69 o
  11   2   1       14.28        8.59      3.38 o
  12   2   1      597.95      553.09     15.28 o
  13   2   1       76.22       61.58     12.22 o
  14   2   1      206.98      230.93     11.22 o
  15   2   1      117.02      133.88     10.41 o
  16   2   1      261.38      276.93     13.64 o
  17   2   1      139.56      166.66     22.59 o
 -16   3   1       96.43       81.74     16.10 o
 -15   3   1       41.97       42.00      7.60 o
 -14   3   1        1.39       -0.10     11.14 o
 -13   3   1        2.19        1.44      3.82 o
 -12   3   1        0.01        1.60      3.24 o
 -11   3   1       45.94       47.02      5.02 o
 -10   3   1       93.83       91.31      5.66 o
  -9   3   1     1029.64     1081.96     23.02 o
  -8   3   1      691.81      647.80     14.39 o
  -7   3   1     1315.84     1266.12     18.00 o
  -6   3   1      443.64      457.36      9.21 o
  -5   3   1       41.26       31.14      3.11 o
  -4   3   1     2302.01     2392.73     25.41 o
  -3   3   1      120.93      117.53      4.13 o
  -2   3   1     2521.92     2508.82     27.53 o
  -1   3   1    12718.63    12311.51    148.03 o
   0   3   1      120.98      113.66      3.80 o
   1   3   1      589.06      578.65      6.86 o
   2   3   1      111.86       84.97      3.43 o
   3   3   1       45.84       45.08      2.14 o
   4   3   1        0.68        1.78      1.22 o
   5   3   1     7827.82     8076.01     64.63 o
   6   3   1     1427.16     1500.37     20.94 o
   7   3   1     3416.18     3833.52     39.24 o
   8   3   1        4.11       -0.52      2.74 o
   9   3   1      365.81      377.87      9.43 o
  10   3   1      216.06      226.22      8.71 o
  11   3   1        1.59       -1.30      2.63 o
  12   3   1      262.14      255.75     10.59 o
  13   3   1       14.06        0.31      3.96 o
  14   3   1      620.32      567.83     18.86 o
  15   3   1        5.40       15.22      5.30 o
  16   3   1       71.79       54.38      7.66 o
  17   3   1       47.39       43.38      7.08 o
  18   3   1      116.01      121.76     12.10 o
 -16   4   1      135.49      117.20     29.30 o
 -15   4   1       45.80       54.15      8.49 o
 -14   4   1      277.62      268.06     19.72 o
 -13   4   1      118.02       83.21     21.95 o
 -12   4   1      151.08      129.49      9.08 o
 -11   4   1       84.00       89.36      7.11 o
 -10   4   1      158.93      169.15      9.55 o
  -9   4   1      258.97      252.85     10.28 o
  -8   4   1       55.17       67.85      5.39 o
  -7   4   1       53.21       61.57      4.62 o
  -6   4   1       57.57       61.20      4.38 o
  -5   4   1      894.80      901.59     13.44 o
  -4   4   1      175.99      218.14      6.24 o
  -3   4   1       76.85       61.91      3.11 o
  -2   4   1        0.05        5.03      1.42 o
  -1   4   1     3353.47     3279.04     36.19 o
   0   4   1     4230.36     4245.96     35.93 o
   1   4   1     1828.62     1793.40     17.22 o
   2   4   1      321.75      276.70      4.53 o
   3   4   1       85.41       89.75      2.84 o
   4   4   1      153.29      152.86      3.97 o
   5   4   1      242.43      217.22      5.97 o
   6   4   1        0.31       -0.32      1.45 o
   7   4   1      504.97      555.29     10.03 o
   8   4   1      293.37      330.46      7.42 o
   9   4   1       36.56       39.27      4.18 o
  10   4   1        9.98       17.82      3.95 o
  11   4   1      119.41       99.19      6.52 o
  12   4   1       69.18       67.57      6.80 o
  13   4   1       13.43        5.68      4.20 o
  14   4   1      732.54      737.65     19.40 o
  15   4   1       16.74       18.46      5.29 o
  16   4   1        0.19        1.54      5.32 o
  17   4   1       11.51       13.96      8.48 o
  18   4   1        0.07        7.37      4.29 o
 -15   5   1        8.05       17.48      6.88 o
 -14   5   1       60.27       52.94     17.85 o
 -13   5   1      186.36      180.73     12.09 o
 -12   5   1      867.70      911.54     25.10 o
 -11   5   1      631.17      641.37     17.12 o
 -10   5   1      639.05      625.94     16.94 o
  -9   5   1      476.86      495.22     14.49 o
  -8   5   1        2.33        2.84      4.38 o
  -7   5   1        2.66        1.79      4.11 o
  -6   5   1       96.84      104.93      5.25 o
  -5   5   1        0.08        1.13      3.62 o
  -4   5   1        3.42        3.10      1.88 o
  -3   5   1       47.69       64.65      3.40 o
  -2   5   1      871.87      990.80     12.75 o
  -1   5   1     2007.73     2033.62     25.52 o
   0   5   1     2776.09     2710.68     32.84 o
   1   5   1      223.78      207.95      5.34 o
   2   5   1     1112.60     1047.81     11.07 o
   3   5   1       12.40       11.50      1.60 o
   4   5   1     4344.06     4438.76     35.77 o
   5   5   1     4138.14     4112.44     36.16 o
   6   5   1       60.29       86.10      4.01 o
   7   5   1       20.91       23.86      2.69 o
   8   5   1      304.02      343.16     10.82 o
   9   5   1     1150.27     1189.11     21.58 o
  10   5   1      243.05      286.30     15.01 o
  11   5   1      151.14      137.33      7.58 o
  12   5   1      112.18       87.16      7.63 o
  13   5   1       80.30       53.38      6.78 o
  14   5   1        1.49        0.69      4.39 o
  15   5   1        3.90       13.51      5.29 o
  16   5   1       41.11       36.76      7.05 o
  17   5   1      134.55      147.01     14.98 o
  18   5   1      120.04      118.47     10.50 o
 -15   6   1       26.41       16.48     12.26 o
 -14   6   1      170.60      192.76     36.28 o
 -13   6   1      149.19      152.85     12.27 o
 -12   6   1        0.58       11.53      4.48 o
 -11   6   1      358.78      357.48     16.04 o
 -10   6   1      449.77      451.93     17.78 o
  -9   6   1      336.78      347.47     26.97 o
  -8   6   1        0.90        3.51      3.92 o
  -7   6   1       65.08       54.78      6.27 o
  -6   6   1      268.80      258.90     11.61 o
  -5   6   1       28.28       22.44      5.83 o
  -4   6   1       20.50       20.28      2.61 o
  -3   6   1      273.53      272.27      6.57 o
  -2   6   1      252.46      231.75      7.46 o
  -1   6   1     4452.84     4435.62     45.51 o
   0   6   1     9508.64    10115.65     82.90 o
   1   6   1       18.05       18.46      2.23 o
   2   6   1     3981.50     4431.32     39.52 o
   3   6   1      404.40      386.39      6.54 o
   4   6   1     3191.95     3357.07     31.75 o
   5   6   1     1268.27     1337.77     14.71 o
   6   6   1     2208.85     2196.37     25.93 o
   7   6   1       14.53       10.30      2.30 o
   8   6   1        4.38        3.28      2.14 o
   9   6   1       43.72       44.54      3.91 o
  10   6   1       24.02       42.48      5.71 o
  11   6   1       60.86       55.85      6.06 o
  12   6   1        8.20       10.37      4.39 o
  13   6   1      615.16      552.11     29.81 o
  14   6   1        4.66        5.30      4.58 o
  15   6   1       30.95       37.71      6.68 o
  16   6   1        2.09       -2.39      4.76 o
  17   6   1      385.77      441.12     16.86 o
  18   6   1       44.13       46.72      7.09 o
 -14   7   1        1.62       -6.46     11.18 o
 -13   7   1       55.52       32.93     17.71 o
 -12   7   1       13.46       12.98      5.33 o
 -11   7   1      435.98      452.44     18.48 o
 -10   7   1        4.79        2.29      4.26 o
  -9   7   1     1109.54     1085.70     47.78 o
  -8   7   1      269.12      275.66     11.53 o
  -7   7   1      290.74      280.23     11.42 o
  -6   7   1       11.84       20.93      5.93 o
  -5   7   1      295.98      316.22     12.99 o
  -4   7   1       29.79       31.64      3.31 o
  -3   7   1      785.49      719.01     13.70 o
  -2   7   1      126.50      116.31      6.18 o
  -1   7   1        0.22        0.69      1.82 o
   0   7   1     1118.74     1195.79     14.86 o
   1   7   1      830.24      827.60     11.68 o
   2   7   1     1755.89     1895.69     20.63 o
   3   7   1       76.89       74.09      4.05 o
   4   7   1     1350.26     1269.17     14.42 o
   5   7   1      290.25      271.55      6.07 o
   6   7   1      466.57      438.33      8.49 o
   7   7   1       88.21       84.75      4.68 o
   8   7   1      141.80      141.91      5.78 o
   9   7   1       93.03       89.98      5.34 o
  10   7   1       11.08       13.47      4.27 o
  11   7   1       12.84        8.42      3.89 o
  12   7   1      161.96      176.62      9.77 o
  13   7   1       36.49       21.42      7.51 o
  14   7   1      143.76      133.55     12.23 o
  15   7   1        1.25        4.01      4.75 o
  16   7   1      299.18      306.69     23.03 o
  17   7   1      538.32      582.63     22.74 o
  18   7   1       13.41       20.57      5.48 o
 -13   8   1      101.14       83.72     10.28 o
 -12   8   1       31.43       25.96      6.50 o
 -11   8   1     1385.01     1464.91     46.56 o
 -10   8   1        3.73        9.71      6.81 o
  -9   8   1       74.69       96.88     16.39 o
  -8   8   1      514.73      484.38     37.96 o
  -7   8   1       72.01       57.26     16.72 o
  -6   8   1     1221.51     1159.71     60.87 o
  -5   8   1        1.18       -0.72      4.68 o
  -4   8   1      210.34      201.38     15.55 o
  -3   8   1      626.17      623.24     13.50 o
  -2   8   1     2788.87     2747.30     38.23 o
  -1   8   1      260.01      229.06      6.42 o
   0   8   1      645.21      599.30     10.28 o
   1   8   1       62.76       79.05      4.35 o
   2   8   1       35.15       52.41      3.74 o
   3   8   1      231.73      204.16      6.04 o
   4   8   1        2.64        0.09      1.99 o
   5   8   1      287.35      305.75      6.88 o
   6   8   1      451.20      424.68      8.31 o
   7   8   1       92.75       87.62      4.93 o
   8   8   1      140.41      138.41      6.24 o
   9   8   1      858.29      862.34     15.97 o
  10   8   1       18.04        7.66      4.09 o
  11   8   1      427.91      383.95     13.03 o
  12   8   1       59.78       52.04      6.61 o
  13   8   1        0.29       -3.83      3.83 o
  14   8   1       80.24       81.81      8.56 o
  15   8   1       66.49       59.14      7.84 o
  16   8   1       29.05       38.82      7.76 o
  17   8   1      124.45      117.14     10.62 o
 -13   9   1       41.51       31.55     10.07 o
 -12   9   1      195.68      222.26     21.32 o
 -11   9   1      742.46      773.93     27.95 o
 -10   9   1       41.86       37.19      6.82 o
  -9   9   1       11.29        8.03      9.40 o
  -8   9   1      139.21      132.43     14.86 o
  -7   9   1        1.55       -5.23      5.23 o
  -6   9   1     2193.08     2202.18     53.26 o
  -5   9   1      305.77      311.61     12.94 o
  -4   9   1     4492.54     4456.36     60.58 o
  -3   9   1       68.79       62.33      7.21 o
  -2   9   1      163.59      157.14      6.92 o
  -1   9   1      287.28      302.23      7.80 o
   0   9   1       14.23       24.78      3.31 o
   1   9   1      452.45      456.33      9.45 o
   2   9   1      409.52      461.77      9.50 o
   3   9   1      535.76      479.60     17.67 o
   4   9   1       57.94       81.63      5.65 o
   5   9   1       93.81      100.92      5.58 o
   6   9   1       43.60       47.47      4.19 o
   7   9   1        1.79        3.08      3.10 o
   8   9   1      590.53      585.99     12.79 o
   9   9   1       22.77       13.30      4.50 o
  10   9   1      366.07      386.62     12.80 o
  11   9   1       89.01       83.05      7.72 o
  12   9   1      257.86      225.17     10.76 o
  13   9   1       81.45       77.07      8.07 o
  14   9   1      305.85      312.06     13.52 o
  15   9   1        3.91       13.49      5.36 o
  16   9   1      319.61      340.53     14.84 o
  17   9   1       64.80       65.65      9.95 o
 -12  10   1      157.49      179.67     15.19 o
 -11  10   1       93.38       96.01     25.49 o
 -10  10   1       16.01       22.85      7.63 o
  -9  10   1       16.51       12.57      6.23 o
  -8  10   1       60.86       59.82      8.42 o
  -7  10   1      188.65      175.83     13.99 o
  -6  10   1      153.48      142.59     13.79 o
  -5  10   1      111.60      120.45     12.19 o
  -4  10   1      272.02      235.92     12.01 o
  -3  10   1      601.62      635.03     17.69 o
  -2  10   1       41.64       33.52      9.10 o
  -1  10   1        8.23        9.14      3.50 o
   0  10   1      174.15      179.16      7.74 o
   1  10   1      227.02      196.62      6.80 o
   2  10   1     1315.62     1256.58     17.70 o
   3  10   1      289.41      261.90     11.03 o
   4  10   1        5.93       16.51      3.31 o
   5  10   1       15.12       11.08      3.06 o
   6  10   1      293.36      309.38      8.78 o
   7  10   1       28.97       20.60      6.61 o
   8  10   1      112.56      111.01      8.12 o
   9  10   1        5.23        1.95      3.80 o
  10  10   1     1302.70     1251.97     27.91 o
  11  10   1      135.16      139.10      9.88 o
  12  10   1      133.90      134.33     10.02 o
  13  10   1       37.76       28.67      6.29 o
  14  10   1        0.11       -1.06      4.66 o
  15  10   1        3.23       10.47      5.63 o
  16  10   1      234.79      260.46     15.65 o
  17  10   1      193.12      222.01     13.07 o
 -11  11   1       93.96      100.22     12.52 o
 -10  11   1      143.95      178.00     14.43 o
  -9  11   1       18.46       17.46      6.20 o
  -8  11   1      645.37      671.06     21.62 o
  -7  11   1      166.62      180.85     14.31 o
  -6  11   1      105.99       99.95     12.16 o
  -5  11   1       79.44       90.83     11.24 o
  -4  11   1       38.18       29.76      9.14 o
  -3  11   1       43.52       49.60      8.66 o
  -2  11   1       46.05       34.19      8.09 o
  -1  11   1       61.25       48.09     11.35 o
   0  11   1      489.58      414.68     11.05 o
   1  11   1        7.97        6.21      3.41 o
   2  11   1       27.88        8.69      5.31 o
   3  11   1      372.69      389.97     11.01 o
   4  11   1      100.35      101.78      9.93 o
   5  11   1      153.53      159.57      9.59 o
   6  11   1      170.81      163.00     12.44 o
   7  11   1      388.83      379.03     13.60 o
   8  11   1      413.34      440.78     16.81 o
   9  11   1        0.12        1.18      7.08 o
  10  11   1        1.37       -1.61      5.04 o
  11  11   1       14.41       15.47      5.79 o
  12  11   1       16.77       14.10      5.47 o
  13  11   1       18.77        7.82      5.08 o
  14  11   1       83.91      102.15      9.91 o
  15  11   1        3.69        3.67      5.19 o
  16  11   1        7.20       -2.04      7.53 o
 -10  12   1      211.85      228.53     16.55 o
  -9  12   1      213.20      229.22     19.30 o
  -8  12   1       76.99       76.74      9.40 o
  -7  12   1      108.04      120.78     13.57 o
  -6  12   1       31.82       30.77      8.77 o
  -5  12   1       17.18       20.00     14.13 o
  -4  12   1       38.81       47.78      9.57 o
  -3  12   1       27.94       23.59      7.88 o
  -2  12   1       13.78       22.97      7.57 o
  -1  12   1       32.99       31.06      7.94 o
   0  12   1        0.23        3.62      5.87 o
   1  12   1      401.78      429.37     18.39 o
   2  12   1      123.56       86.67      7.72 o
   3  12   1      105.59      104.49      8.68 o
   4  12   1      103.72       77.06     12.85 o
   5  12   1      261.88      268.63     11.69 o
   6  12   1       20.57       32.55      8.49 o
   7  12   1        7.31        7.52      5.53 o
   8  12   1      274.05      277.27     34.50 o
   9  12   1      143.31      127.61     11.91 o
  10  12   1      473.44      458.19     34.46 o
  11  12   1        2.37        1.54      5.85 o
  12  12   1       11.15        7.04      7.06 o
  13  12   1       14.66       13.11      7.39 o
  14  12   1       72.06       86.52     12.29 o
  15  12   1        0.11       -6.70     11.41 o
  16  12   1       10.22       14.69      9.36 o
  -9  13   1       40.61       53.02     24.08 o
  -8  13   1        3.81       13.28      4.96 o
  -7  13   1       28.05       42.32     24.47 o
  -6  13   1      213.31      224.96     16.22 o
  -5  13   1        7.64        3.48     11.09 o
  -4  13   1       41.98       55.03     11.41 o
  -3  13   1       84.00       92.33     15.48 o
  -2  13   1      247.98      280.09     16.70 o
  -1  13   1        0.18       -5.77      5.77 o
   0  13   1      125.34      105.41     15.97 o
   1  13   1      695.53      675.91     24.93 o
   2  13   1       48.10       72.60     11.02 o
   3  13   1        0.50        3.81      4.43 o
   4  13   1      311.66      250.69     11.70 o
   5  13   1      149.55      124.66     10.41 o
   6  13   1       49.74       37.77      6.67 o
   7  13   1        8.36       11.36      5.73 o
   8  13   1       12.98        5.90      6.10 o
   9  13   1      294.63      271.00     15.28 o
  10  13   1       82.91       71.77     10.42 o
  11  13   1       72.73       48.58      9.53 o
  12  13   1      236.31      264.05     28.30 o
  13  13   1       23.22       21.71     13.93 o
  14  13   1      225.06      251.02     19.17 o
  15  13   1       20.96        7.77      8.90 o
  -7  14   1       38.47       47.02      8.79 o
  -6  14   1      196.23      239.75     32.98 o
  -5  14   1        0.04        5.59     11.06 o
  -4  14   1      336.30      364.87     19.83 o
  -3  14   1        0.54       17.07      7.82 o
  -2  14   1       82.91      100.50     12.60 o
  -1  14   1       46.69       42.72      9.39 o
   0  14   1       43.85       44.05      9.49 o
   1  14   1      326.15      334.03     53.89 o
   2  14   1      145.22      155.29     15.60 o
   3  14   1      105.50       97.09     13.16 o
   4  14   1       16.87       11.74      5.46 o
   5  14   1        0.14       -3.88      4.79 o
   6  14   1      202.30      229.98     12.54 o
   7  14   1      328.23      344.57     15.02 o
   8  14   1       14.90       10.17      5.81 o
   9  14   1      369.96      363.33     17.63 o
  10  14   1       12.76       -0.25     20.76 o
  11  14   1        4.63        5.03      7.04 o
  12  14   1        1.26        9.09      7.79 o
  13  14   1       24.28       15.29     14.78 o
  14  14   1        1.42       -2.65      7.65 o
  -6  15   1       38.56       48.50      8.58 o
  -5  15   1       19.03       34.75     10.99 o
  -4  15   1      121.66      131.37     14.18 o
  -3  15   1       26.19       27.00      8.86 o
  -2  15   1       61.79       67.61     10.77 o
  -1  15   1        5.77        8.93      7.52 o
   0  15   1       29.56       54.46     12.05 o
   1  15   1       22.39       24.40      8.65 o
   2  15   1       31.34       28.33      9.44 o
   3  15   1       97.81      123.39     14.79 o
   4  15   1       65.50       53.38     11.47 o
   5  15   1       43.66       44.49     10.15 o
   6  15   1        0.79        1.50      5.49 o
   7  15   1      510.21      514.99     18.52 o
   8  15   1       77.75       97.46     10.53 o
   9  15   1       76.81       85.67     11.56 o
  10  15   1       35.14       30.44      9.29 o
  11  15   1      105.72       96.67     12.61 o
  12  15   1       63.39       56.55     11.39 o
  13  15   1       10.83       17.44     15.52 o
  -4  16   1       91.10      115.02     12.94 o
  -3  16   1       11.04       20.36     18.53 o
  -2  16   1       27.40       45.86      9.87 o
  -1  16   1        4.62       -0.75     14.61 o
   0  16   1      197.11      263.30     19.40 o
   1  16   1      132.46      141.02     15.92 o
   2  16   1        0.07       -3.30     10.71 o
   3  16   1       56.65       56.82     12.03 o
   4  16   1      217.49      233.31     28.42 o
   5  16   1        0.17        0.31      8.46 o
   6  16   1       72.99       85.20     13.92 o
   7  16   1      868.88      967.53     29.16 o
   8  16   1       37.19       36.02      8.34 o
   9  16   1      248.50      273.12     17.86 o
  10  16   1       90.04       76.10     12.02 o
  11  16   1        1.13        5.27     13.74 o
  12  16   1       20.91       26.35     10.04 o
  -1  17   1       69.94       71.38     12.48 o
   0  17   1       24.74       49.93     24.75 o
   1  17   1        3.89       15.79     16.52 o
   2  17   1       10.12       23.60      9.62 o
   3  17   1       14.29       15.59      8.83 o
   4  17   1        0.54        8.40      9.04 o
   5  17   1        2.77        8.99      9.74 o
   6  17   1       51.83       66.99     17.70 o
   7  17   1       41.56       20.01     13.25 o
   8  17   1      201.10      241.93     16.41 o
   9  17   1      284.38      249.97     34.49 o
  10  17   1        0.80        4.22      8.35 o
   4  18   1       76.26      104.96     15.48 o
   5  18   1       38.69       29.41     10.87 o
  -7 -17   2      428.10      436.96     32.50 o
  -6 -17   2        4.52        6.11     11.08 o
  -5 -17   2       84.70      103.26     16.61 o
  -4 -17   2       44.51       61.28     14.45 o
  -3 -17   2      256.70      306.68     23.55 o
  -2 -17   2        5.07       31.44     11.84 o
 -10 -16   2        8.24        8.99      7.88 o
  -9 -16   2        2.17       -6.85      6.85 o
  -8 -16   2       21.71        5.12     18.88 o
  -7 -16   2      187.44      179.32     14.21 o
  -6 -16   2        0.44       -6.80      6.80 o
  -5 -16   2       79.62       87.21     14.86 o
  -4 -16   2       26.88       46.84     11.83 o
  -3 -16   2        5.42        5.17      9.45 o
  -2 -16   2       31.00       38.62     11.84 o
  -1 -16   2        8.31        4.44      9.80 o
   0 -16   2        2.90        0.04     13.53 o
   1 -16   2       11.80       22.53     10.09 o
   2 -16   2        9.07       20.21     10.07 o
 -12 -15   2       71.96       84.43     17.59 o
 -11 -15   2       36.94       33.00      9.52 o
 -10 -15   2        8.48        7.26      7.53 o
  -9 -15   2      172.82      185.63     19.87 o
  -8 -15   2       74.92       80.73     11.46 o
  -7 -15   2       70.89       68.72     14.96 o
  -6 -15   2        0.10        5.71      5.96 o
  -5 -15   2       32.53       29.20      7.59 o
  -4 -15   2       14.56        7.51      7.55 o
  -3 -15   2       28.86       48.49     22.03 o
  -2 -15   2      193.86      201.29     19.13 o
  -1 -15   2        3.88       13.38      8.71 o
   0 -15   2      254.11      304.79     21.75 o
   1 -15   2        7.59       -1.98      8.28 o
   2 -15   2      201.26      239.56     20.74 o
   3 -15   2       24.17       36.31     12.54 o
   4 -15   2        6.90       13.82     18.28 o
 -13 -14   2      155.80      155.87     15.70 o
 -12 -14   2       20.31       20.54      8.48 o
 -11 -14   2       92.64       90.22     11.91 o
 -10 -14   2        0.70       -5.19      8.54 o
  -9 -14   2       42.12       28.26      8.35 o
  -8 -14   2       18.43       23.10      7.75 o
  -7 -14   2        0.04       10.29      6.18 o
  -6 -14   2        0.00       -1.85      4.99 o
  -5 -14   2        0.88       -0.29      5.29 o
  -4 -14   2        0.19        4.04      5.29 o
  -3 -14   2        4.41        4.82      5.55 o
  -2 -14   2      198.76      222.01     25.21 o
  -1 -14   2        1.75       -3.95      7.04 o
   0 -14   2       20.28       26.22      9.30 o
   1 -14   2        0.77       10.52      8.88 o
   2 -14   2      160.43      164.99     16.95 o
   3 -14   2       60.85       83.69     18.71 o
   4 -14   2       98.90      119.43     15.38 o
   5 -14   2       68.48       90.06     29.85 o
   6 -14   2        0.00       14.99     12.14 o
 -14 -13   2       36.22       51.38     10.18 o
 -13 -13   2       26.32       13.77      7.94 o
 -12 -13   2       45.36       23.75      8.34 o
 -11 -13   2       21.34       17.56     14.83 o
 -10 -13   2        8.43       12.12      7.02 o
  -9 -13   2        2.52        3.87      6.27 o
  -8 -13   2      694.18      719.08     24.71 o
  -7 -13   2      205.59      210.67     12.94 o
  -6 -13   2       66.41       78.66      9.01 o
  -5 -13   2        1.71        7.00      5.24 o
  -4 -13   2       62.69       57.42      7.94 o
  -3 -13   2        0.04       -4.22      4.22 o
  -2 -13   2       29.09       18.03      5.90 o
  -1 -13   2       34.95       33.11      9.24 o
   0 -13   2       76.71       81.14     14.30 o
   1 -13   2       93.58      100.62     14.70 o
   2 -13   2      287.10      276.24     19.33 o
   3 -13   2       45.73       48.16     14.98 o
   4 -13   2       86.83       71.00     18.69 o
   5 -13   2       11.74       27.40      8.94 o
   6 -13   2      295.14      365.31     26.67 o
   7 -13   2       15.97       29.82     15.40 o
 -15 -12   2        1.34       10.83     11.29 o
 -14 -12   2       43.74       46.63     10.37 o
 -13 -12   2       48.15       46.58      9.42 o
 -12 -12   2      284.23      305.31     16.93 o
 -11 -12   2       82.97       92.58     11.32 o
 -10 -12   2       44.22       59.77     10.79 o
  -9 -12   2        0.23        3.91      5.75 o
  -8 -12   2      281.97      264.72     14.38 o
  -7 -12   2      297.24      296.81     24.84 o
  -6 -12   2      481.24      430.57     15.70 o
  -5 -12   2        2.54       -2.48      5.57 o
  -4 -12   2       15.43       13.45      5.43 o
  -3 -12   2       12.11       13.36      5.40 o
  -2 -12   2      145.40      129.80     10.17 o
  -1 -12   2      291.44      243.84     11.87 o
   0 -12   2       96.24       94.13     11.66 o
   1 -12   2       86.44       75.55     11.49 o
   2 -12   2      217.08      209.13     17.32 o
   3 -12   2       34.72       44.17      9.71 o
   4 -12   2      155.21      166.52     15.83 o
   5 -12   2       49.23       58.72     18.00 o
   6 -12   2        1.25       13.27      8.20 o
   7 -12   2        3.42       21.37      8.55 o
   8 -12   2       32.79       59.61     12.25 o
   9 -12   2        9.09       35.98     16.09 o
 -16 -11   2       11.93       23.92     13.55 o
 -15 -11   2        1.85        7.05     10.37 o
 -14 -11   2        4.87       -0.59      6.67 o
 -13 -11   2        0.37        5.58      9.07 o
 -12 -11   2       35.61       31.41      7.84 o
 -11 -11   2       36.10       34.95      7.56 o
 -10 -11   2        0.01       -3.33      4.81 o
  -9 -11   2       35.33       22.20      6.72 o
  -8 -11   2      208.48      230.22     10.88 o
  -7 -11   2       23.92       24.69      5.48 o
  -6 -11   2      166.54      172.59      9.63 o
  -5 -11   2        6.23        7.86      3.93 o
  -4 -11   2       22.64       28.75      4.87 o
  -3 -11   2       33.39       13.51      4.27 o
  -2 -11   2       73.38       71.13      6.44 o
  -1 -11   2        8.22       21.27      4.51 o
   0 -11   2      102.12      125.39      9.58 o
   1 -11   2       22.31       26.33      8.16 o
   2 -11   2        0.01       -2.41      5.71 o
   3 -11   2       61.76       72.67     10.64 o
   4 -11   2      105.60      120.74     13.39 o
   5 -11   2        0.73        7.82      6.82 o
   6 -11   2       43.32       66.49     23.30 o
   7 -11   2       16.39       27.50      9.17 o
   8 -11   2        1.53       22.90      9.17 o
   9 -11   2      109.32      119.85     14.80 o
  10 -11   2       61.66       54.33     23.34 o
 -16 -10   2      136.83      123.07     21.68 o
 -15 -10   2        4.36       -1.15      9.70 o
 -14 -10   2       20.70       21.21      8.78 o
 -13 -10   2      127.67      142.26     13.80 o
 -12 -10   2      262.10      272.73     22.83 o
 -11 -10   2       89.72       78.92      9.66 o
 -10 -10   2       55.54       54.92      7.43 o
  -9 -10   2       53.59       53.87      6.62 o
  -8 -10   2      755.92      716.79     18.63 o
  -7 -10   2       43.66       51.57      6.27 o
  -6 -10   2      138.23      138.16      8.30 o
  -5 -10   2      201.99      201.52      8.98 o
  -4 -10   2        0.23        0.11      3.19 o
  -3 -10   2       98.92      118.69      7.56 o
  -2 -10   2      508.11      518.80     13.15 o
  -1 -10   2        3.37        2.52      3.28 o
   0 -10   2       21.46       34.60      5.96 o
   1 -10   2       29.65       22.50      5.52 o
   2 -10   2       90.97      114.25     12.07 o
   3 -10   2       26.97       34.58      8.11 o
   4 -10   2       13.44        9.00      6.29 o
   5 -10   2       89.80       84.81     11.32 o
   6 -10   2      202.12      233.92     16.48 o
   7 -10   2        1.12        3.34     20.13 o
   8 -10   2       69.84       66.55     14.09 o
   9 -10   2       52.44       48.34     19.73 o
  10 -10   2      270.23      293.40     44.14 o
  11 -10   2       49.25       53.52     14.95 o
 -17  -9   2        6.11       12.64     12.86 o
 -16  -9   2        0.44        0.81     10.44 o
 -15  -9   2        9.86        8.90     10.97 o
 -14  -9   2      207.98      207.09     16.06 o
 -13  -9   2        3.75        1.01      6.07 o
 -12  -9   2       24.85       29.84      8.61 o
 -11  -9   2      142.28      138.13     10.84 o
 -10  -9   2       98.91       74.99      7.18 o
  -9  -9   2       61.04       51.14      6.12 o
  -8  -9   2      293.86      265.37     10.48 o
  -7  -9   2      797.44      757.56     22.81 o
  -6  -9   2      375.50      371.78     10.86 o
  -5  -9   2      126.96      129.67      7.66 o
  -4  -9   2       35.42       30.63      4.37 o
  -3  -9   2       22.94       24.59      4.11 o
  -2  -9   2        4.04        9.35      3.21 o
  -1  -9   2      119.48      116.09      8.40 o
   0  -9   2      166.76      178.55      9.80 o
   1  -9   2      105.97       96.63      9.13 o
   2  -9   2      625.73      542.65     23.01 o
   3  -9   2      399.09      400.15     14.12 o
   4  -9   2     1080.35     1085.68     30.43 o
   5  -9   2      134.03      150.10     13.90 o
   6  -9   2        8.57       -0.18      6.49 o
   7  -9   2      339.14      336.92     18.18 o
   8  -9   2       39.77       45.29     10.26 o
   9  -9   2       42.69       42.54     12.77 o
  10  -9   2       32.11       28.72     11.33 o
  11  -9   2       83.90       93.88     18.21 o
  12  -9   2       19.90       17.12     13.69 o
 -17  -8   2       45.93       61.00     16.74 o
 -16  -8   2       43.98       17.03     12.00 o
 -15  -8   2        7.41       12.70     10.87 o
 -14  -8   2       91.88       67.95     17.82 o
 -13  -8   2       31.65       28.29      7.42 o
 -12  -8   2      136.38      136.34      9.76 o
 -11  -8   2      147.16      170.39      9.89 o
 -10  -8   2      120.85       96.72      7.87 o
  -9  -8   2      331.90      350.35     12.26 o
  -8  -8   2      118.07      112.65      7.84 o
  -7  -8   2       31.62       31.86      5.28 o
  -6  -8   2     1596.01     1620.55     25.87 o
  -5  -8   2        1.76        3.63      2.88 o
  -4  -8   2      212.87      216.13      8.14 o
  -3  -8   2      216.81      245.76      7.19 o
  -2  -8   2      355.81      368.84     10.02 o
  -1  -8   2        7.99        3.47      3.49 o
   0  -8   2      286.59      267.90      8.89 o
   1  -8   2      197.23      239.01      8.56 o
   2  -8   2       95.02       76.55      5.19 o
   3  -8   2     1460.40     1381.98     21.99 o
   4  -8   2     3556.78     3404.09     41.12 o
   5  -8   2      482.45      465.30     19.61 o
   6  -8   2      399.54      371.18     41.09 o
   7  -8   2      575.36      563.47     22.32 o
   8  -8   2      581.94      615.02     24.05 o
   9  -8   2       24.04       22.18      8.72 o
  10  -8   2       27.48       18.70      6.47 o
  11  -8   2       21.29       23.47     11.33 o
  12  -8   2       54.32       77.39     12.90 o
  13  -8   2       47.68       36.19      8.40 o
 -17  -7   2      164.95      202.81     13.83 o
 -16  -7   2        2.97        2.70      9.11 o
 -14  -7   2       49.75       43.44      6.10 o
 -13  -7   2      360.22      325.36     10.84 o
 -12  -7   2       66.93       46.97      5.09 o
 -11  -7   2       26.13       28.28      4.12 o
 -10  -7   2       92.46       90.35      7.27 o
  -9  -7   2        1.55        3.10      3.61 o
  -8  -7   2        8.66       15.95      3.73 o
  -7  -7   2      471.26      498.34     12.64 o
  -6  -7   2       28.46       30.46      4.20 o
  -5  -7   2       31.02       37.51      3.63 o
  -4  -7   2     1510.72     1551.34     19.12 o
  -3  -7   2      167.46      185.95      5.93 o
  -2  -7   2     2582.72     2697.51     28.24 o
  -1  -7   2      161.95      138.57      6.05 o
   0  -7   2        3.37        6.49      2.70 o
   1  -7   2       25.41       29.58      3.25 o
   2  -7   2      233.49      232.60      6.96 o
   3  -7   2      160.59      174.89      6.59 o
   4  -7   2      292.38      281.47      8.17 o
   5  -7   2      217.17      219.10      8.45 o
   6  -7   2     1233.90     1238.08     26.57 o
   7  -7   2        1.73       -3.73      6.35 o
   8  -7   2     1168.20     1209.42     27.04 o
   9  -7   2       98.60       95.78     17.77 o
  10  -7   2        0.12       -4.63      4.63 o
  11  -7   2      149.58      162.24     12.22 o
  12  -7   2       30.79       18.86      9.24 o
  13  -7   2      199.91      220.38     15.23 o
 -18  -6   2       19.74       19.02     13.06 o
 -17  -6   2      387.84      420.86     18.20 o
 -16  -6   2       20.58       36.16      7.61 o
 -14  -6   2      197.49      210.71     10.45 o
 -13  -6   2      613.25      602.97     14.44 o
 -12  -6   2       56.92       62.12      5.65 o
 -11  -6   2       59.07       43.42      4.70 o
 -10  -6   2       91.23      110.28      6.21 o
  -9  -6   2      153.77      159.38      7.55 o
  -8  -6   2       27.26       22.39      3.27 o
  -7  -6   2        2.11        1.76      3.45 o
  -6  -6   2      694.45      663.50     11.95 o
  -5  -6   2        7.29        5.72      2.09 o
  -4  -6   2     1004.72     1020.96     16.32 o
  -3  -6   2     2201.65     2370.66     24.84 o
  -2  -6   2      966.65     1048.82     15.94 o
  -1  -6   2      968.19     1031.30     15.65 o
   0  -6   2       56.90       62.36      4.43 o
   1  -6   2     2131.76     2107.80     23.12 o
   2  -6   2       61.85       54.73      3.93 o
   3  -6   2        0.86        1.87      2.21 o
   4  -6   2       18.77       23.70      3.45 o
   5  -6   2      710.72      745.82     13.16 o
   6  -6   2      628.96      632.79     19.51 o
   7  -6   2       54.30       60.31      6.64 o
   8  -6   2        0.93       -1.21      4.24 o
   9  -6   2        0.38       -4.39      4.39 o
  10  -6   2        0.37       -0.22      5.10 o
  11  -6   2      181.19      178.29     12.43 o
  12  -6   2      143.83      113.82     22.34 o
  13  -6   2        2.02        8.26      6.00 o
  14  -6   2        2.09       10.17      6.45 o
 -18  -5   2      324.79      340.88     28.68 o
 -17  -5   2       21.43       28.92      7.24 o
 -16  -5   2       34.63       37.75      7.78 o
 -15  -5   2        4.75        5.64      3.80 o
 -14  -5   2        0.01       -0.73      3.41 o
 -13  -5   2       57.73       54.66      5.61 o
 -12  -5   2      270.23      286.52      9.49 o
 -11  -5   2       83.29       50.86      4.83 o
 -10  -5   2      148.05      143.44      6.78 o
  -9  -5   2       28.38       28.49      4.39 o
  -8  -5   2       29.83       44.91      3.89 o
  -7  -5   2        1.21        2.04      1.64 o
  -6  -5   2       39.62       52.48      6.15 o
  -5  -5   2      246.28      233.02      7.36 o
  -4  -5   2     1591.15     1627.27     20.78 o
  -3  -5   2     5865.09     6111.01     59.92 o
  -2  -5   2      381.96      402.27      9.85 o
  -1  -5   2     1060.20     1171.67     16.03 o
   0  -5   2       58.36       49.38      3.25 o
   1  -5   2     3987.87     4091.37     37.69 o
   2  -5   2       66.28       67.62      5.71 o
   3  -5   2      918.00      908.48     13.13 o
   4  -5   2      503.86      495.84     10.88 o
   5  -5   2        0.01        4.38      2.82 o
   6  -5   2      465.77      437.79     11.37 o
   7  -5   2        0.01       -1.08      4.78 o
   8  -5   2      703.03      707.63     23.25 o
   9  -5   2       23.02       16.07      4.54 o
  10  -5   2      359.50      324.86     14.81 o
  11  -5   2       49.55       46.53      8.04 o
  12  -5   2      166.23      177.89     13.82 o
  13  -5   2       13.49       14.81      6.79 o
  14  -5   2       32.10       38.56      8.22 o
  15  -5   2        7.34       17.54      6.63 o
 -18  -4   2      327.04      391.74     21.34 o
 -17  -4   2       50.48       63.12      9.19 o
 -16  -4   2      335.56      349.65     16.49 o
 -15  -4   2       17.37        3.30      3.80 o
 -14  -4   2       14.01        5.27      3.56 o
 -13  -4   2       20.38       11.01      5.61 o
 -12  -4   2       46.84       45.49      4.90 o
 -11  -4   2       22.19       22.92      3.72 o
 -10  -4   2      817.59      745.56     13.92 o
  -9  -4   2       76.56       57.16      8.63 o
  -8  -4   2     1598.87     1662.71     21.27 o
  -7  -4   2      368.60      377.67      8.21 o
  -6  -4   2      107.12      122.38      6.39 o
  -5  -4   2      738.57      759.45     11.28 o
  -4  -4   2        3.30       10.69      2.31 o
  -3  -4   2       56.53       67.92      3.74 o
  -2  -4   2      147.77      133.08      6.52 o
  -1  -4   2      254.56      279.28      7.43 o
   0  -4   2        5.30       14.89      2.23 o
   1  -4   2      664.56      607.22      9.00 o
   2  -4   2      940.65      995.56     14.99 o
   3  -4   2      411.31      415.21      9.78 o
   4  -4   2      293.15      304.38     10.66 o
   5  -4   2      107.89      119.98      6.09 o
   6  -4   2      194.76      172.92      9.70 o
   7  -4   2       80.35       87.86      5.89 o
   8  -4   2       72.49       89.86      5.49 o
   9  -4   2       53.91       48.83      5.03 o
  10  -4   2      356.95      369.22     15.37 o
  11  -4   2      120.05      109.32     20.40 o
  12  -4   2      168.39      161.29     12.81 o
  13  -4   2       12.66       19.46      7.00 o
  14  -4   2        0.05       11.36      6.61 o
  15  -4   2       45.94       66.41     10.06 o
 -18  -3   2       22.58       39.83      9.11 o
 -17  -3   2        9.63        1.18      6.99 o
 -16  -3   2      229.74      265.39     14.19 o
 -15  -3   2       37.41       47.57     12.47 o
 -14  -3   2       97.48       77.26      7.15 o
 -13  -3   2        0.01        0.06      3.09 o
 -12  -3   2       34.11       32.18      4.39 o
 -11  -3   2       24.57       23.00      3.96 o
 -10  -3   2       91.61       74.11      5.28 o
  -9  -3   2      596.32      614.88     13.96 o
  -8  -3   2      117.77      117.66      5.12 o
  -7  -3   2      256.16      301.13      7.10 o
  -6  -3   2     1312.90     1469.44     17.78 o
  -5  -3   2       95.14      107.14      3.85 o
  -4  -3   2     1748.20     1684.94     21.45 o
  -3  -3   2      187.76      181.46      5.22 o
  -2  -3   2      385.62      335.26      7.34 o
  -1  -3   2     4783.23     4599.11     50.73 o
   0  -3   2     6870.89     6536.62     99.70 o
   1  -3   2     4312.27     4120.30     48.05 o
   2  -3   2      637.26      676.07     10.60 o
   3  -3   2      373.54      337.24      7.54 o
   4  -3   2      102.30      131.67      6.19 o
   5  -3   2       41.06       46.52      4.88 o
   6  -3   2     1372.54     1409.62     19.45 o
   7  -3   2       73.35       80.18      4.76 o
   8  -3   2      107.58      109.01      5.74 o
   9  -3   2        2.14       -4.11      4.11 o
  10  -3   2     1309.02     1298.89     24.24 o
  11  -3   2       33.70       24.36      4.94 o
  12  -3   2      321.50      323.16     33.16 o
  13  -3   2      131.68      142.97     16.77 o
  14  -3   2        8.40        9.11      6.45 o
  15  -3   2        3.96        5.05      5.72 o
  16  -3   2       19.44       15.55      9.07 o
 -18  -2   2        0.57       11.39      6.94 o
 -17  -2   2       52.85       45.74      9.68 o
 -16  -2   2        3.99        9.10      6.91 o
 -15  -2   2        3.29        3.05      3.89 o
 -14  -2   2      659.26      639.34     15.07 o
 -13  -2   2      322.70      294.84      9.86 o
 -12  -2   2       19.87       22.08      4.13 o
 -11  -2   2     1041.75     1083.89     16.45 o
 -10  -2   2      241.05      244.13      7.24 o
  -9  -2   2      458.61      545.75     11.13 o
  -8  -2   2       39.57       44.62      3.66 o
  -7  -2   2     2722.87     2896.66     28.07 o
  -6  -2   2        1.24        1.88      1.51 o
  -5  -2   2      147.92      146.30      5.57 o
  -4  -2   2     5306.33     5459.88     57.11 o
  -3  -2   2     3363.22     3352.19     36.12 o
  -2  -2   2      103.71      116.07      4.23 o
  -1  -2   2     4924.17     4753.71     44.48 o
   0  -2   2    15365.84    15271.09    138.60 o
   1  -2   2     4807.26     5037.17     56.41 o
   2  -2   2      675.31      656.48     11.53 o
   3  -2   2       11.03        6.13      2.47 o
   4  -2   2       38.52       52.25      3.96 o
   5  -2   2      432.80      409.79      8.42 o
   6  -2   2     4158.15     4325.45     39.58 o
   7  -2   2       51.43       66.93      4.12 o
   8  -2   2      216.04      224.06      6.72 o
   9  -2   2      446.47      458.32     10.01 o
  10  -2   2      711.37      719.27     14.75 o
  11  -2   2       30.30       25.97      4.95 o
  12  -2   2       23.47       16.98      5.95 o
  13  -2   2        5.93       12.52      8.44 o
  14  -2   2      110.48      119.18     11.68 o
  15  -2   2       44.85       32.68      7.91 o
  16  -2   2       34.13       66.31      9.99 o
 -17  -1   2      280.48      278.30     18.21 o
 -16  -1   2        2.61        6.92      6.47 o
 -15  -1   2       65.30       44.38      8.69 o
 -14  -1   2      135.86      121.75      9.68 o
 -13  -1   2      176.80      167.99      7.68 o
 -12  -1   2      722.53      658.01     14.19 o
 -11  -1   2       33.25       24.46      3.63 o
 -10  -1   2        0.88        1.36      2.41 o
  -9  -1   2       84.78       84.24      4.73 o
  -8  -1   2      557.42      531.50      9.32 o
  -7  -1   2       76.38       96.30      4.00 o
  -6  -1   2      428.91      383.90      7.16 o
  -5  -1   2        3.74        2.56      1.34 o
  -4  -1   2      217.48      185.95      4.54 o
  -3  -1   2     5033.71     4823.77     62.93 o
  -2  -1   2    14509.82    13876.64    553.04 o
  -1  -1   2     1574.42     1519.62     20.72 o
   0  -1   2     5869.08     5762.26     70.86 o
   1  -1   2      496.75      476.50      7.96 o
   2  -1   2     1171.49     1244.60     14.24 o
   3  -1   2     2941.75     2856.85     32.52 o
   4  -1   2     1475.30     1506.94     18.51 o
   5  -1   2      385.56      429.22      7.23 o
   6  -1   2     1484.12     1491.24     16.96 o
   7  -1   2       58.06       62.58      3.91 o
   8  -1   2        1.39       -0.21      2.05 o
   9  -1   2      917.83      888.53     14.03 o
  10  -1   2       15.22        4.44      3.10 o
  11  -1   2      659.94      662.46     16.89 o
  12  -1   2       52.31       69.22      7.19 o
  13  -1   2       74.75       76.45      7.75 o
  14  -1   2        0.70       -5.25      5.25 o
  15  -1   2        2.49       16.41      6.64 o
  16  -1   2        0.06        3.65     14.47 o
  17  -1   2       76.69       77.76     10.49 o
 -17   0   2      163.01      170.34     14.87 o
 -16   0   2       69.40       68.36     11.00 o
 -15   0   2      191.34      182.48     14.23 o
 -14   0   2        0.08        2.93      3.95 o
 -13   0   2      789.38      808.34     15.15 o
 -12   0   2      509.97      487.79     11.15 o
 -11   0   2      105.39      107.10      6.00 o
 -10   0   2      260.18      254.52      7.41 o
  -9   0   2      151.12      150.97      5.65 o
  -8   0   2      689.82      753.47     11.46 o
  -7   0   2        2.83        9.14      2.02 o
  -6   0   2     1665.65     1765.03     18.32 o
  -5   0   2       71.93       44.63      2.86 o
  -4   0   2     1658.36     1564.31     20.04 o
  -3   0   2       37.77       34.72      2.28 o
  -2   0   2      464.38      410.27      8.92 o
  -1   0   2      431.53      417.90     35.08 o
   0   0   2     2177.45     2330.56     32.82 o
   1   0   2      841.00      873.00      9.10 o
   2   0   2     3237.16     3044.33     59.04 o
   3   0   2      374.27      363.93      5.83 o
   4   0   2     2002.65     2081.51     22.12 o
   5   0   2      114.60      125.03      3.82 o
   6   0   2     8162.69     8150.78     67.66 o
   7   0   2      224.34      280.83     10.65 o
   8   0   2        2.23       -1.24      1.92 o
   9   0   2      795.55      797.70     12.91 o
  10   0   2       20.72       22.69      3.39 o
  11   0   2        0.25       -2.21      3.59 o
  12   0   2      228.56      221.99     12.27 o
  13   0   2      187.85      205.73     10.95 o
  14   0   2       32.58       41.61      7.98 o
  15   0   2       10.25       13.07      6.31 o
  16   0   2       87.08       82.41     24.25 o
  17   0   2       40.29       36.89      8.28 o
 -17   1   2      182.23      200.24     15.88 o
 -16   1   2      162.04      221.74     16.47 o
 -15   1   2        0.89        8.09      6.34 o
 -14   1   2        0.12        2.34      3.77 o
 -13   1   2       76.65       68.59      6.24 o
 -12   1   2       87.64       82.14      6.73 o
 -11   1   2       39.15       36.38      3.99 o
 -10   1   2      552.58      568.26     11.70 o
  -9   1   2      341.89      340.80      8.07 o
  -8   1   2        0.00        1.04      1.96 o
  -7   1   2      180.76      222.85      6.42 o
  -6   1   2     5023.73     5090.58     60.67 o
  -5   1   2       11.98       12.58      1.99 o
  -4   1   2     2352.94     2441.44     28.78 o
  -3   1   2       33.50       39.24      3.06 o
  -2   1   2     4078.54     3992.35     35.57 o
  -1   1   2     1528.88     1520.99     19.11 o
   0   1   2     1964.84     2041.84     27.87 o
   1   1   2       13.28       14.62      1.50 o
   2   1   2       30.06       25.36      1.90 o
   3   1   2      401.58      397.00      5.34 o
   4   1   2      643.15      623.79      7.87 o
   5   1   2        4.80        1.76      1.49 o
   6   1   2      557.22      595.38     12.92 o
   7   1   2        6.87        2.01      1.64 o
   8   1   2      217.24      250.22      6.93 o
   9   1   2      547.66      558.64     10.42 o
  10   1   2       76.07       72.29      4.88 o
  11   1   2      213.35      216.73     14.36 o
  12   1   2      513.54      449.95     18.11 o
  13   1   2      396.20      369.49     13.31 o
  14   1   2        1.97       -0.49      4.33 o
  15   1   2       64.85       63.65      7.81 o
  16   1   2       78.10      106.87     24.97 o
  17   1   2      145.59      143.83     13.43 o
 -17   2   2        2.01       20.27      7.34 o
 -16   2   2       21.17       20.10      8.02 o
 -15   2   2       23.25       18.46      7.93 o
 -14   2   2        3.10        1.91      4.29 o
 -13   2   2       15.58       11.63      3.99 o
 -12   2   2        1.59       -2.79      3.00 o
 -11   2   2      334.84      358.56      9.28 o
 -10   2   2      155.78      145.31      7.20 o
  -9   2   2     1365.24     1347.20     17.80 o
  -8   2   2       40.16       44.94      5.61 o
  -7   2   2       21.31       19.56      2.90 o
  -6   2   2     2045.02     2017.60     23.22 o
  -5   2   2       29.41       38.84      2.93 o
  -4   2   2      495.26      445.57     22.09 o
  -3   2   2     4190.39     3984.63     43.09 o
  -2   2   2     2095.54     2244.60     25.47 o
  -1   2   2       69.49       54.34      3.68 o
   0   2   2     3140.24     2907.68     35.84 o
   1   2   2     2657.78     2604.45     25.59 o
   2   2   2     8614.11     8546.12     76.36 o
   3   2   2     5193.54     5107.52     45.92 o
   4   2   2      277.49      299.43      7.24 o
   5   2   2       51.80       66.68      3.17 o
   6   2   2       10.57        1.49      1.65 o
   7   2   2       34.39       44.08      3.64 o
   8   2   2      358.86      340.90      8.48 o
   9   2   2       22.73       26.46      3.62 o
  10   2   2        0.19        2.14      2.80 o
  11   2   2       54.64       65.25      6.56 o
  12   2   2      680.13      615.76     16.48 o
  13   2   2      676.30      645.59     17.53 o
  14   2   2       63.28       67.05      7.85 o
  15   2   2       85.82       85.64      8.71 o
  16   2   2        1.04       -1.61      4.71 o
  17   2   2      251.75      267.56     15.90 o
 -16   3   2       78.06       98.23     13.18 o
 -15   3   2       12.77       30.42      8.80 o
 -14   3   2       12.22        2.05      4.09 o
 -13   3   2      159.05      156.86     10.43 o
 -12   3   2       13.81       22.57      5.17 o
 -11   3   2       39.19       30.89      4.61 o
 -10   3   2     1041.68     1021.70     18.05 o
  -9   3   2      360.35      361.18      9.61 o
  -8   3   2      339.25      360.92      9.01 o
  -7   3   2        0.29        0.45      2.86 o
  -6   3   2     4753.72     4926.65     52.58 o
  -5   3   2     1332.86     1302.76     16.33 o
  -4   3   2       44.77       46.68      2.82 o
  -3   3   2      131.27      120.25      3.53 o
  -2   3   2     1383.33     1352.54     29.75 o
  -1   3   2     8366.84     8643.18    146.26 o
   0   3   2     8177.07     8042.49     79.11 o
   1   3   2     3033.28     3039.99     32.01 o
   2   3   2      502.99      516.10      6.50 o
   3   3   2     3825.32     3771.21     32.39 o
   4   3   2     7644.34     7802.74     61.87 o
   5   3   2       27.04       29.79      2.35 o
   6   3   2      852.05      868.36     11.39 o
   7   3   2     2395.79     2563.33     25.55 o
   8   3   2        7.37        5.89      2.38 o
   9   3   2      845.72      890.84     15.52 o
  10   3   2      206.50      210.32      7.74 o
  11   3   2      389.03      437.94     28.83 o
  12   3   2       40.59       32.01      5.46 o
  13   3   2       52.84       40.06      6.22 o
  14   3   2     1022.74     1002.94     23.23 o
  15   3   2       55.86       40.52      6.88 o
  16   3   2        3.61       -2.48     10.10 o
  17   3   2       71.32       70.16      8.75 o
  18   3   2        0.29        1.10      5.61 o
 -16   4   2       12.94       13.55      7.29 o
 -15   4   2        2.60        3.40      6.18 o
 -14   4   2        3.90        0.97      5.33 o
 -13   4   2        7.83       11.00      6.56 o
 -12   4   2       80.82       72.01      6.63 o
 -11   4   2        0.67       -0.72      3.01 o
 -10   4   2      924.89      961.28     24.03 o
  -9   4   2        0.04       -0.55      3.37 o
  -8   4   2      365.99      380.83      9.45 o
  -7   4   2        3.02        2.18      2.23 o
  -6   4   2      978.75      981.68     14.47 o
  -5   4   2       35.86       35.39      2.95 o
  -4   4   2      258.28      307.88      6.81 o
  -3   4   2      126.49      112.91      3.69 o
  -2   4   2      149.05      151.45      6.12 o
  -1   4   2     5234.36     5084.50     51.82 o
   0   4   2    10748.82    10450.25    102.87 o
   1   4   2     3501.32     3379.57     29.25 o
   2   4   2     1160.50     1085.39     11.61 o
   3   4   2     1207.27     1202.55     12.94 o
   4   4   2     1245.11     1267.47     12.69 o
   5   4   2       90.92       87.50      3.53 o
   6   4   2     2497.61     2561.80     24.92 o
   7   4   2      544.77      586.70      9.59 o
   8   4   2        3.95        4.46      2.03 o
   9   4   2      560.13      625.90     13.11 o
  10   4   2      182.53      171.38      7.29 o
  11   4   2       18.21       21.89      4.64 o
  12   4   2       89.33       91.83      9.11 o
  13   4   2        0.07       -1.34      7.95 o
  14   4   2       74.86       58.12      7.41 o
  15   4   2       66.54       71.33      8.33 o
  16   4   2      371.72      375.36     21.05 o
  17   4   2       24.58       25.99      6.57 o
  18   4   2       42.94       51.80      8.15 o
 -15   5   2        1.02        3.99      6.37 o
 -14   5   2       13.44       12.26      7.21 o
 -13   5   2       53.30       38.80     17.34 o
 -12   5   2      106.37      102.80      8.40 o
 -11   5   2      200.31      204.70     10.42 o
 -10   5   2      496.74      504.93     14.88 o
  -9   5   2      207.50      221.32      9.83 o
  -8   5   2        7.88       13.62      6.77 o
  -7   5   2       12.12        6.59      5.77 o
  -6   5   2      280.55      271.76      7.16 o
  -5   5   2       14.87       10.03      2.00 o
  -4   5   2       78.72       86.57      3.61 o
  -3   5   2      537.52      572.55     13.65 o
  -2   5   2     1809.75     1937.30     22.90 o
  -1   5   2     3029.93     3024.26     33.36 o
   0   5   2        4.99        0.43      3.07 o
   1   5   2      383.07      410.98      6.42 o
   2   5   2       98.90      106.15      5.26 o
   3   5   2      251.26      264.27      6.59 o
   4   5   2      287.20      354.63      5.93 o
   5   5   2     1663.75     1733.25     27.29 o
   6   5   2       13.87       27.77      3.40 o
   7   5   2       64.52       81.68      4.90 o
   8   5   2     2045.98     2027.26     22.61 o
   9   5   2       33.26       28.51      3.33 o
  10   5   2      358.85      321.12      9.39 o
  11   5   2        0.10       -2.58      3.16 o
  12   5   2       25.26        9.69      4.37 o
  13   5   2       18.80       16.54      5.89 o
  14   5   2       13.65        7.04      4.94 o
  15   5   2       41.68       33.83      6.65 o
  16   5   2      244.53      233.22     12.86 o
  17   5   2       23.92       17.40      5.96 o
  18   5   2      386.30      414.67     16.97 o
 -15   6   2       24.85       26.27      8.09 o
 -14   6   2        1.10        3.58      6.55 o
 -13   6   2        0.82       -1.35      3.92 o
 -12   6   2       21.11       17.27      4.95 o
 -11   6   2      238.31      222.55     19.46 o
 -10   6   2      746.05      778.69     21.52 o
  -9   6   2      124.54      126.78      8.73 o
  -8   6   2      802.26      769.23     23.75 o
  -7   6   2       12.41       10.34      4.19 o
  -6   6   2      373.29      359.13     20.19 o
  -5   6   2        6.37       10.15      2.13 o
  -4   6   2      676.45      684.07     10.44 o
  -3   6   2      870.64      838.53     14.89 o
  -2   6   2        1.50        1.96      1.47 o
  -1   6   2     1441.69     1429.92     16.56 o
   0   6   2      304.66      320.24      6.58 o
   1   6   2      329.56      360.15      6.53 o
   2   6   2       74.81       81.32      3.19 o
   3   6   2     3548.37     3700.38     30.70 o
   4   6   2      732.28      764.39      9.81 o
   5   6   2       27.67       28.50      2.43 o
   6   6   2      203.90      222.74      5.82 o
   7   6   2      111.30       96.94      6.24 o
   8   6   2       10.52       14.43      2.64 o
   9   6   2       64.17       49.82      4.07 o
  10   6   2        0.16       -0.72      2.33 o
  11   6   2       63.81       51.08      5.94 o
  12   6   2        9.14        5.16      3.94 o
  13   6   2       40.71       33.83      5.95 o
  14   6   2       60.07       64.09      7.53 o
  15   6   2      135.03      157.01     11.46 o
  16   6   2        0.55        1.14      5.25 o
  17   6   2        8.49       20.70      6.45 o
  18   6   2       66.00       77.59     11.32 o
 -14   7   2      124.39      124.66     14.52 o
 -13   7   2       36.87       29.92      8.33 o
 -12   7   2       17.42       25.00      8.04 o
 -11   7   2      266.14      266.31     14.25 o
 -10   7   2       21.04       18.00      5.27 o
  -9   7   2      859.53      853.84     20.48 o
  -8   7   2       39.20       34.39      5.66 o
  -7   7   2        0.29       -3.35      3.35 o
  -6   7   2      484.73      471.95     16.99 o
  -5   7   2      321.82      349.65     13.17 o
  -4   7   2       77.69       67.65      6.98 o
  -3   7   2        0.21        7.25      3.03 o
  -2   7   2      159.58      159.15      4.97 o
  -1   7   2      972.94     1021.11     13.02 o
   0   7   2      126.71      121.76      4.41 o
   1   7   2        0.00       -0.33      1.63 o
   2   7   2     1695.18     1904.97     20.40 o
   3   7   2     6573.04     6790.08     53.15 o
   4   7   2     1491.02     1505.21     16.05 o
   5   7   2        7.28        3.99      1.71 o
   6   7   2      143.72      141.08      4.74 o
   7   7   2        0.01       -2.01      2.01 o
   8   7   2       10.43        7.83      2.53 o
   9   7   2      261.18      274.43      7.72 o
  10   7   2      304.61      379.71     10.55 o
  11   7   2      189.21      163.36      9.45 o
  12   7   2       34.49       37.52      5.96 o
  13   7   2      641.55      652.50     18.03 o
  14   7   2      398.01      389.02     14.68 o
  15   7   2      391.99      413.35     15.89 o
  16   7   2        7.83        4.86      5.55 o
  17   7   2      120.11      118.40     10.89 o
  18   7   2       69.21       67.40     12.12 o
 -13   8   2       11.57       13.68      7.45 o
 -12   8   2       21.10        3.56      4.37 o
 -11   8   2      149.09      170.68     29.25 o
 -10   8   2        0.53        4.56      5.41 o
  -9   8   2      230.78      228.41     11.32 o
  -8   8   2      183.96      197.12     10.65 o
  -7   8   2      349.63      339.35     12.38 o
  -6   8   2     1426.09     1416.24     31.88 o
  -5   8   2      454.06      412.51     28.88 o
  -4   8   2       61.98       51.69      6.74 o
  -3   8   2       23.16       45.43      6.46 o
  -2   8   2      128.46      111.43      4.77 o
  -1   8   2       36.80       34.97      3.07 o
   0   8   2       13.62       19.63      3.39 o
   1   8   2      424.98      402.36      8.04 o
   2   8   2     1258.48     1258.97     15.86 o
   3   8   2      146.16      149.67      5.22 o
   4   8   2      493.61      495.44      8.50 o
   5   8   2      142.89      120.54      4.73 o
   6   8   2      148.38      153.57      5.16 o
   7   8   2      540.20      566.22     10.59 o
   8   8   2       10.87       19.99      3.63 o
   9   8   2        6.20        6.89      3.11 o
  10   8   2        0.20       -2.77      3.20 o
  11   8   2       16.46       13.91      4.66 o
  12   8   2      135.26      106.81      8.74 o
  13   8   2        8.11       -0.37      4.43 o
  14   8   2       39.20       27.72      6.05 o
  15   8   2      193.33      200.06     12.80 o
  16   8   2        1.42        3.03      8.84 o
  17   8   2      337.54      373.56     16.03 o
 -13   9   2       81.72       90.15     12.34 o
 -12   9   2       30.66       24.15      7.82 o
 -11   9   2        5.04       10.44      5.40 o
 -10   9   2        4.67        5.64      6.41 o
  -9   9   2        2.73        1.45      5.03 o
  -8   9   2       34.14       41.26      9.82 o
  -7   9   2      396.53      373.35     13.46 o
  -6   9   2       45.72       44.79      7.29 o
  -5   9   2       20.33       31.23      9.21 o
  -4   9   2     2305.69     2277.12     36.66 o
  -3   9   2     2078.16     2081.02     33.91 o
  -2   9   2       64.50       56.52      7.99 o
  -1   9   2       89.77       91.15      5.27 o
   0   9   2      325.76      313.73      7.59 o
   1   9   2      195.37      201.86      6.25 o
   2   9   2      621.32      648.34     11.09 o
   3   9   2      146.67      166.04      8.69 o
   4   9   2       14.45       10.86      2.75 o
   5   9   2       50.11       30.51      3.13 o
   6   9   2     1772.51     1707.80     19.44 o
   7   9   2      859.18      879.26     14.03 o
   8   9   2        4.11       -0.34      3.27 o
   9   9   2      520.47      500.18     14.11 o
  10   9   2      430.74      367.47     14.01 o
  11   9   2      106.41      129.49      9.30 o
  12   9   2      758.64      743.37     28.92 o
  13   9   2        1.34        5.07      6.27 o
  14   9   2      160.83      164.74     11.75 o
  15   9   2       96.56       95.10      9.88 o
  16   9   2        3.45       13.42      5.96 o
  17   9   2       49.09       70.68      8.97 o
 -12  10   2       11.43        5.02      6.51 o
 -11  10   2        0.04       -0.76     16.96 o
 -10  10   2        0.33       -3.90     12.64 o
  -9  10   2        4.45        8.33      5.93 o
  -8  10   2      222.08      216.39     19.02 o
  -7  10   2      378.72      425.40     32.92 o
  -6  10   2       17.01       27.19      5.87 o
  -5  10   2      480.56      439.52     15.07 o
  -4  10   2     1054.99     1053.37     23.43 o
  -3  10   2       23.07       29.33      6.12 o
  -2  10   2      449.63      430.01     14.01 o
  -1  10   2        8.49       11.41      5.94 o
   0  10   2      371.95      378.53     10.97 o
   1  10   2       57.99       55.81      4.89 o
   2  10   2      217.66      241.21      8.16 o
   3  10   2       17.01        9.58      3.23 o
   4  10   2       13.26       13.92      3.57 o
   5  10   2      144.76      153.66      7.43 o
   6  10   2      625.36      626.07     13.78 o
   7  10   2     2245.04     2180.66     26.66 o
   8  10   2     1349.72     1236.32     23.24 o
   9  10   2       29.88       26.32      7.81 o
  10  10   2        0.00       -2.41      3.93 o
  11  10   2      124.37      122.09      9.25 o
  12  10   2       69.77       58.16      7.36 o
  13  10   2      102.24      100.22      9.25 o
  14  10   2      177.51      184.98     12.25 o
  15  10   2       29.82       30.89      6.98 o
  16  10   2       53.37       45.17      7.85 o
  17  10   2       23.07       32.46      6.96 o
 -11  11   2        2.51        5.46     13.30 o
 -10  11   2       14.24       12.93      6.02 o
  -9  11   2      151.82      123.04     11.60 o
  -8  11   2      284.62      299.26     15.28 o
  -7  11   2        4.07       -0.77      6.98 o
  -6  11   2       46.94       71.12     23.84 o
  -5  11   2       16.15       23.38      7.03 o
  -4  11   2       35.74       44.84      7.06 o
  -3  11   2      131.65      134.12     17.62 o
  -2  11   2      192.67      234.32     11.47 o
  -1  11   2        0.01        0.13      4.46 o
   0  11   2       44.98       37.65      6.26 o
   1  11   2        0.83        2.31      3.11 o
   2  11   2      653.91      665.07     13.97 o
   3  11   2      277.58      265.11      9.09 o
   4  11   2       18.56       21.01      4.26 o
   5  11   2        1.66        1.78      3.21 o
   6  11   2       37.88       39.87      5.05 o
   7  11   2      135.68      128.05      9.35 o
   8  11   2       68.99       63.03      8.57 o
   9  11   2       13.56       23.45      5.36 o
  10  11   2       15.68       12.99      4.88 o
  11  11   2      130.30      139.24     10.98 o
  12  11   2       20.51       14.07      6.92 o
  13  11   2      271.97      287.56     13.18 o
  14  11   2       17.73       12.72      6.07 o
  15  11   2        0.55       -0.58      5.38 o
  16  11   2      118.42      104.65     11.45 o
 -10  12   2       55.69       74.70     26.75 o
  -9  12   2      250.64      292.33     15.29 o
  -8  12   2       23.76       32.51      7.55 o
  -7  12   2        5.21        4.53      8.72 o
  -6  12   2       10.82       12.17      7.11 o
  -5  12   2       10.83       24.12     10.05 o
  -4  12   2      116.14      145.94     13.59 o
  -3  12   2       33.20       44.02      8.72 o
  -2  12   2        3.55        5.93      6.24 o
  -1  12   2       94.07       77.47      8.18 o
   0  12   2        5.57        9.16      5.08 o
   1  12   2       16.67       27.26      5.82 o
   2  12   2        7.96        0.57      3.13 o
   3  12   2       93.34      114.67      7.38 o
   4  12   2       71.02       46.84      6.64 o
   5  12   2        0.08       -3.66      3.66 o
   6  12   2        3.73        4.80      4.14 o
   7  12   2      228.98      248.04     11.63 o
   8  12   2       13.58        2.84     12.77 o
   9  12   2      617.22      613.10     40.51 o
  10  12   2       54.66       51.76     17.39 o
  11  12   2       41.47       33.83      6.59 o
  12  12   2        0.06        0.68      5.06 o
  13  12   2       82.90       81.01      9.08 o
  14  12   2        0.92        0.91      5.73 o
  15  12   2        1.54        0.44      5.54 o
  16  12   2        7.45        6.25      7.02 o
  -9  13   2       13.84       17.53      9.79 o
  -8  13   2       21.37       30.88      7.46 o
  -7  13   2       93.14      108.18     12.97 o
  -6  13   2        2.03        7.34      5.90 o
  -5  13   2       11.73       11.85      6.66 o
  -4  13   2        6.06       13.76      8.50 o
  -3  13   2        0.00        2.62      5.58 o
  -2  13   2       35.83       31.51      7.87 o
  -1  13   2      108.49      101.95     11.82 o
   0  13   2        1.32        6.38      6.50 o
   1  13   2      510.52      409.41     27.75 o
   2  13   2      499.82      428.49     19.22 o
   3  13   2        3.31        1.98      4.01 o
   4  13   2       13.56       19.49      5.24 o
   5  13   2       83.15       85.25      8.34 o
   6  13   2        0.17       -3.08      3.89 o
   7  13   2      248.56      280.83     18.74 o
   8  13   2      375.27      375.87     14.76 o
   9  13   2      453.06      470.73     19.48 o
  10  13   2        5.84        3.98      6.68 o
  11  13   2      180.97      181.88     15.42 o
  12  13   2      441.40      489.73     21.43 o
  13  13   2        2.62       -2.85      7.04 o
  14  13   2        4.03        7.30      8.11 o
  15  13   2        1.46        4.08      9.70 o
  -7  14   2        0.51       18.62      7.52 o
  -6  14   2       60.29       70.34     10.57 o
  -5  14   2      182.99      188.76     14.68 o
  -4  14   2       22.19       35.19      7.81 o
  -3  14   2      106.57      130.50     13.21 o
  -2  14   2       45.77       61.11     13.93 o
  -1  14   2       75.95       79.61     11.30 o
   0  14   2       16.05       19.60     10.34 o
   1  14   2        3.63        9.81     10.76 o
   2  14   2       47.07       64.75     10.30 o
   3  14   2       11.57       12.52      6.96 o
   4  14   2       59.45       54.49      7.16 o
   5  14   2       17.76       22.70      5.83 o
   6  14   2       19.65       17.43      5.94 o
   7  14   2        2.15       -2.55      5.00 o
   8  14   2      527.66      552.48     18.56 o
   9  14   2       35.89       41.37      8.71 o
  10  14   2       25.64       15.69     10.99 o
  11  14   2        8.35       11.35      7.76 o
  12  14   2       23.55       12.29      8.01 o
  13  14   2       21.55       20.41      8.95 o
  14  14   2      219.22      249.44     19.41 o
  -6  15   2      131.52      147.21     14.64 o
  -5  15   2       10.25       29.97      7.69 o
  -4  15   2       43.45       48.08      8.74 o
  -3  15   2       58.33       61.14      9.84 o
  -2  15   2        0.83       15.89     13.63 o
  -1  15   2        0.88        1.02      5.99 o
   0  15   2       17.71       25.75      8.22 o
   1  15   2       40.90       66.43     11.13 o
   2  15   2       11.42       16.75      7.74 o
   3  15   2        9.62        9.17     14.52 o
   4  15   2       55.92       56.32     11.01 o
   5  15   2        0.55       -3.52      7.44 o
   6  15   2       89.17       91.68      9.65 o
   7  15   2       51.05       76.92     10.95 o
   8  15   2       35.48       54.36      8.99 o
   9  15   2        2.65        1.57      7.01 o
  10  15   2        2.38       -0.56     14.01 o
  11  15   2        1.77        2.89      8.18 o
  12  15   2       52.75       62.75     11.42 o
  13  15   2        6.18       -4.33      7.73 o
  -4  16   2       60.67       76.53     10.99 o
  -3  16   2       10.79       27.74      7.31 o
  -2  16   2       22.58       38.08      8.63 o
  -1  16   2        5.26       15.23      7.54 o
   0  16   2      506.50      545.45     23.83 o
   1  16   2        1.37        9.22      7.61 o
   2  16   2       39.11       46.79     10.38 o
   3  16   2       11.56       26.24      8.63 o
   4  16   2       26.14       38.74     11.04 o
   5  16   2       34.47       43.67     10.47 o
   6  16   2       38.37       44.00     10.47 o
   7  16   2       20.08       15.27      6.88 o
   8  16   2      316.87      344.85     16.21 o
   9  16   2        0.48       -4.50     11.47 o
  10  16   2      192.31      188.38     18.03 o
  11  16   2       21.64       16.19      8.80 o
  12  16   2      456.58      466.52     22.76 o
  -2  17   2        1.10       19.91     13.09 o
  -1  17   2       12.33       52.53      9.40 o
   0  17   2       82.12       72.55     16.37 o
   1  17   2       10.70       17.97      7.81 o
   2  17   2      152.50      203.71     18.13 o
   3  17   2       10.59        0.31     14.09 o
   4  17   2      132.91      183.84     29.11 o
   5  17   2      289.38      374.90     24.41 o
   6  17   2        0.00       -0.44     14.66 o
   7  17   2       22.63       20.91     10.03 o
   8  17   2      137.51      149.06     17.04 o
   9  17   2       16.91        5.39      8.21 o
  10  17   2        2.11        2.84     10.53 o
   2  18   2      169.52      246.41     35.61 o
   3  18   2      135.15      182.54     17.96 o
   4  18   2       55.42       73.87     13.44 o
   5  18   2      286.83      342.46     21.41 o
   6  18   2      519.12      573.15     26.95 o
   7  18   2      113.11      136.28     16.62 o
  -9 -16   3       24.78       17.67     18.02 o
  -8 -16   3        0.00       -4.57      7.44 o
  -7 -16   3        0.22        1.02      7.29 o
  -6 -16   3       68.22       80.83     10.49 o
  -5 -16   3       27.42       37.27     11.61 o
  -4 -16   3      224.30      263.90     22.71 o
  -3 -16   3       19.22        7.79      9.22 o
  -2 -16   3        0.71       15.77     10.41 o
  -1 -16   3       12.65       19.26     10.50 o
   0 -16   3      264.01      305.87     22.60 o
   1 -16   3       19.65       37.21     13.76 o
 -11 -15   3       22.90       27.12     12.31 o
 -10 -15   3        3.41       -0.66      9.58 o
  -9 -15   3      155.84      140.31     14.15 o
  -8 -15   3        9.37        1.41      7.09 o
  -7 -15   3       13.25        6.03     14.13 o
  -6 -15   3       21.24       18.61      6.91 o
  -5 -15   3        7.58        3.04      5.91 o
  -4 -15   3        9.28       13.18      6.43 o
  -3 -15   3        0.73       -0.38      7.99 o
  -2 -15   3      173.38      202.66     29.34 o
  -1 -15   3       70.67       84.56     15.19 o
   0 -15   3       78.84       89.18     14.54 o
   1 -15   3        0.01        0.98     14.33 o
   2 -15   3        2.00        5.23     14.90 o
   3 -15   3        0.12        2.56      8.50 o
 -13 -14   3      490.52      524.54     34.70 o
 -12 -14   3        0.05       -2.00     10.65 o
 -11 -14   3       42.94       60.47     15.13 o
 -10 -14   3        0.80       -6.30      6.30 o
  -9 -14   3        0.58        4.13      8.44 o
  -8 -14   3        0.38       -3.34      5.55 o
  -7 -14   3      148.19      133.62     13.24 o
  -6 -14   3       36.85       31.32     14.61 o
  -5 -14   3       34.31       30.89      7.18 o
  -4 -14   3        7.45        7.35      5.59 o
  -3 -14   3        3.06        3.23      5.26 o
  -2 -14   3       22.45       12.83     13.13 o
  -1 -14   3      201.93      255.13     25.39 o
   0 -14   3       44.31       48.45     11.50 o
   1 -14   3        0.02        0.48      7.54 o
   2 -14   3        4.72        9.80      8.51 o
   3 -14   3        8.28       15.76     20.96 o
   4 -14   3        0.12       -0.05     12.97 o
   5 -14   3        0.59       17.66     12.17 o
 -14 -13   3      104.46      164.03     23.67 o
 -13 -13   3        9.92        6.57      9.79 o
 -12 -13   3       12.08        9.53      9.91 o
 -11 -13   3       45.84       28.40     12.14 o
 -10 -13   3       31.15       27.31      7.94 o
  -9 -13   3       40.01       27.77      7.76 o
  -8 -13   3      159.54      127.86     12.65 o
  -7 -13   3      181.90      176.11     16.61 o
  -6 -13   3       27.91       27.50      6.76 o
  -5 -13   3      113.12      109.32     19.81 o
  -4 -13   3       98.94      111.73     15.48 o
  -3 -13   3        0.34       -0.17      4.70 o
  -2 -13   3       13.69       32.63      6.91 o
  -1 -13   3       34.41       31.74      6.58 o
   0 -13   3        0.56        5.14      6.67 o
   1 -13   3       10.40        9.09      7.31 o
   2 -13   3      177.52      214.91     18.86 o
   3 -13   3       43.23       50.17     11.26 o
   4 -13   3       65.94       66.91     12.12 o
   5 -13   3       80.81       88.39     14.29 o
   6 -13   3        3.77        3.72     21.81 o
   7 -13   3      263.40      326.17     20.81 o
 -15 -12   3      366.24      405.56     31.80 o
 -14 -12   3        7.48        7.06     10.95 o
 -13 -12   3       43.32       44.60     13.90 o
 -12 -12   3       54.76       44.44     12.67 o
 -11 -12   3        4.15       15.00      9.96 o
 -10 -12   3      121.45      116.84     15.51 o
  -9 -12   3        6.77       12.29      6.48 o
  -8 -12   3       40.74       52.87      8.85 o
  -7 -12   3      304.26      310.56     12.74 o
  -6 -12   3        7.83        2.44      4.11 o
  -5 -12   3       54.95       49.93      6.81 o
  -4 -12   3       62.23       49.86      6.24 o
  -3 -12   3        0.24        2.95      4.71 o
  -2 -12   3      269.93      255.37     12.15 o
  -1 -12   3        4.35        6.59      4.86 o
   0 -12   3        3.93        3.38      4.82 o
   1 -12   3        4.33        4.58      6.99 o
   2 -12   3        0.19        4.47      6.73 o
   3 -12   3       21.73       32.09     10.85 o
   4 -12   3      222.15      209.05     18.10 o
   5 -12   3        8.71        7.96      8.08 o
   6 -12   3       71.90       93.07     28.18 o
   7 -12   3        7.99       20.84     12.93 o
   8 -12   3      129.57      162.41     17.10 o
 -16 -11   3       27.20       19.85     13.49 o
 -15 -11   3        0.10       10.38     12.08 o
 -14 -11   3        1.04       12.32     11.31 o
 -13 -11   3      536.51      610.68     33.68 o
 -12 -11   3      371.79      371.20     25.30 o
 -11 -11   3      259.50      269.65     21.25 o
 -10 -11   3      202.18      203.14     11.51 o
  -9 -11   3      272.36      268.76     13.55 o
  -8 -11   3      481.70      458.72     15.02 o
  -7 -11   3      110.60       91.85      8.08 o
  -6 -11   3       39.17       47.58      5.87 o
  -5 -11   3      167.75      124.01      8.35 o
  -4 -11   3       58.83       59.57      7.33 o
  -3 -11   3       85.15       57.64      6.38 o
  -2 -11   3        0.98       -0.95      3.45 o
  -1 -11   3        0.36        2.61      3.57 o
   0 -11   3      408.74      335.46     15.07 o
   1 -11   3      124.54      118.56     13.27 o
   2 -11   3       69.46       66.75     10.91 o
   3 -11   3        9.86        7.45      6.54 o
   4 -11   3        9.19        9.58      7.43 o
   5 -11   3       47.06       48.67     15.85 o
   6 -11   3      209.30      214.02     18.38 o
   7 -11   3      149.84      195.95     36.02 o
   8 -11   3      114.54      136.49     17.26 o
   9 -11   3        0.16       13.97     11.30 o
  10 -11   3      137.82      137.10     17.64 o
 -16 -10   3      222.59      252.62     28.51 o
 -15 -10   3        0.00        3.00     10.42 o
 -14 -10   3      106.79       94.01     17.26 o
 -13 -10   3      334.20      320.81     24.81 o
 -12 -10   3      583.27      535.61     29.99 o
 -11 -10   3       52.20       39.36      8.02 o
 -10 -10   3       25.39       26.40      5.51 o
  -9 -10   3      353.89      352.70     16.95 o
  -8 -10   3     1213.87     1157.58     33.93 o
  -7 -10   3       68.62       79.56      7.39 o
  -6 -10   3       34.48       36.37      5.23 o
  -5 -10   3      139.08      131.48     11.01 o
  -4 -10   3       44.17       33.82      6.39 o
  -3 -10   3        3.46       -1.50      3.23 o
  -2 -10   3       57.41       50.48      5.65 o
  -1 -10   3      406.08      377.10     14.05 o
   0 -10   3       30.56       29.58      7.34 o
   1 -10   3        7.84        6.83      4.53 o
   2 -10   3      154.01      145.98     10.80 o
   3 -10   3        0.15        4.92      7.61 o
   4 -10   3        0.40       -4.73      5.65 o
   5 -10   3       15.59       16.44      7.94 o
   6 -10   3       81.54       89.37     23.60 o
   7 -10   3       32.94       32.25      8.95 o
   8 -10   3        7.85       26.90     11.15 o
   9 -10   3      129.32      157.15     13.80 o
  10 -10   3      481.82      506.87     27.68 o
  11 -10   3       72.55       78.81      9.38 o
 -17  -9   3        1.08       -1.75     10.24 o
 -15  -9   3        0.31        2.63     10.32 o
 -14  -9   3       13.41        7.41      9.97 o
 -13  -9   3      393.53      401.12     26.16 o
 -12  -9   3       23.05       20.79      6.84 o
 -11  -9   3      556.16      542.70     16.29 o
 -10  -9   3      176.66      185.54     10.54 o
  -9  -9   3      691.79      632.22     16.59 o
  -8  -9   3     1169.12     1168.10     22.97 o
  -7  -9   3     2422.51     2325.29     35.18 o
  -6  -9   3     1423.17     1375.08     24.62 o
  -5  -9   3      204.16      203.55      8.51 o
  -4  -9   3      158.33      182.99      8.19 o
  -3  -9   3       86.04       93.27      6.68 o
  -2  -9   3        9.34       15.20      3.76 o
  -1  -9   3       65.05       54.14      6.61 o
   0  -9   3        7.21        4.08      4.05 o
   1  -9   3      787.41      766.72     19.36 o
   2  -9   3       16.93       15.18      5.24 o
   3  -9   3      412.93      366.52     11.27 o
   4  -9   3      509.88      489.68     13.15 o
   5  -9   3       10.20       11.28      6.45 o
   6  -9   3      222.63      238.12     15.39 o
   7  -9   3        0.41        6.78     12.69 o
   8  -9   3        6.31       14.54      7.50 o
   9  -9   3        8.97        6.25      5.28 o
  10  -9   3      165.51      173.86     12.78 o
  11  -9   3        1.36       14.93     17.71 o
  12  -9   3      132.77      107.60     31.12 o
 -17  -8   3       11.63       13.05     12.31 o
 -16  -8   3        2.06       21.35     12.16 o
 -15  -8   3       15.20        3.67      9.52 o
 -14  -8   3      109.20      125.87     19.16 o
 -13  -8   3      128.90      146.27     13.26 o
 -12  -8   3       68.13       73.08     14.05 o
 -11  -8   3     1413.74     1342.88     26.11 o
 -10  -8   3      126.07      135.68     12.77 o
  -9  -8   3      379.07      357.55     12.12 o
  -8  -8   3     1425.90     1400.05     25.34 o
  -7  -8   3     1707.29     1636.41     26.88 o
  -6  -8   3     2279.12     2262.33     35.90 o
  -5  -8   3      249.48      197.64      7.86 o
  -4  -8   3      743.75      729.79     14.64 o
  -3  -8   3       44.03       48.70      5.79 o
  -2  -8   3       23.25       27.80      6.38 o
  -1  -8   3      236.87      239.79     10.07 o
   0  -8   3       11.04       -2.45      3.11 o
   1  -8   3        5.45        7.66      4.05 o
   2  -8   3      703.47      603.44     13.79 o
   3  -8   3      112.33      100.49      6.98 o
   4  -8   3       15.95       14.06      3.88 o
   5  -8   3      158.84      151.93      8.61 o
   6  -8   3        8.39        5.46      6.72 o
   7  -8   3      151.17      172.39     15.00 o
   8  -8   3      152.36      154.88     14.82 o
   9  -8   3       53.89       63.77      8.18 o
  10  -8   3        1.68       10.16      5.76 o
  11  -8   3        9.22       20.32      8.71 o
  12  -8   3       73.35       70.06     10.84 o
 -17  -7   3       34.90       15.13     12.07 o
 -16  -7   3      139.68      138.37     21.57 o
 -15  -7   3       54.98       54.50     14.24 o
 -14  -7   3       22.55       19.68     11.05 o
 -13  -7   3       29.84       16.13      6.81 o
 -12  -7   3        1.13        3.16      5.32 o
 -11  -7   3      112.59      109.29      8.51 o
 -10  -7   3       83.86       79.35      9.30 o
  -9  -7   3     1136.44     1123.76     21.61 o
  -8  -7   3      713.81      710.13     19.99 o
  -7  -7   3       31.93       25.00      8.32 o
  -6  -7   3     1044.52     1077.85     19.52 o
  -5  -7   3      881.22      940.83     20.27 o
  -4  -7   3     2185.06     2135.97     27.67 o
  -3  -7   3      576.89      553.02     10.35 o
  -2  -7   3     1256.72     1273.53     22.86 o
  -1  -7   3       72.54       85.20      5.53 o
   0  -7   3       72.17       71.85      5.24 o
   1  -7   3     1157.20     1034.24     15.29 o
   2  -7   3      912.63      915.63     16.49 o
   3  -7   3      667.93      603.36     13.40 o
   4  -7   3     1666.77     1672.08     24.94 o
   5  -7   3       75.18       80.67      6.33 o
   6  -7   3       19.29       16.67      5.42 o
   7  -7   3      146.15      135.53     13.07 o
   8  -7   3       14.56       11.30      7.31 o
   9  -7   3       25.21       26.57      6.41 o
  10  -7   3       14.11       14.85      6.69 o
  11  -7   3       16.75       18.17      6.63 o
  12  -7   3       43.64       61.98     10.06 o
  13  -7   3       30.37       39.61      9.63 o
 -17  -6   3       22.92       14.70     11.72 o
 -16  -6   3       33.20       32.63     12.38 o
 -15  -6   3        0.19        6.61      5.34 o
 -14  -6   3      522.84      545.47     18.86 o
 -13  -6   3      919.93      883.12     20.04 o
 -12  -6   3      221.29      214.81      9.53 o
 -11  -6   3      160.42      139.03     11.33 o
 -10  -6   3      141.16      132.24      8.47 o
  -9  -6   3      271.10      289.61     10.27 o
  -8  -6   3      132.85      143.37      7.40 o
  -7  -6   3      411.54      417.63     11.31 o
  -6  -6   3      311.05      292.63      9.16 o
  -5  -6   3      172.14      138.41      7.61 o
  -4  -6   3      483.12      497.09     10.61 o
  -3  -6   3       81.59      103.07      6.36 o
  -2  -6   3       23.33       20.17      4.31 o
  -1  -6   3       34.16       56.13      6.97 o
   0  -6   3      865.25      925.93     13.35 o
   1  -6   3       42.85       55.93      4.01 o
   2  -6   3      899.21      877.42     13.46 o
   3  -6   3       49.50       53.38      4.22 o
   4  -6   3      325.94      342.20      8.80 o
   5  -6   3      101.51       95.35      7.78 o
   6  -6   3      692.77      730.53     18.18 o
   7  -6   3        2.94        1.00      3.71 o
   8  -6   3     1430.50     1428.09     24.20 o
   9  -6   3        3.32        7.20      4.91 o
  10  -6   3       83.47       55.59      7.97 o
  11  -6   3        8.74       19.81      6.14 o
  12  -6   3      106.87      103.27     11.51 o
  13  -6   3        6.67        7.65      6.73 o
  14  -6   3        2.10       -1.30      6.14 o
 -18  -5   3        9.64       14.44     12.12 o
 -17  -5   3      116.18      115.11     11.22 o
 -16  -5   3        1.91        1.78      8.79 o
 -15  -5   3      223.40      246.21     13.03 o
 -14  -5   3      130.87      118.79      8.79 o
 -13  -5   3       59.54       50.01      6.10 o
 -12  -5   3      171.12      161.51      8.75 o
 -11  -5   3        0.00       -2.10      2.10 o
 -10  -5   3      266.58      247.86     12.75 o
  -9  -5   3      494.45      487.15     12.79 o
  -8  -5   3      758.69      751.18     19.52 o
  -7  -5   3       43.63       41.61      4.32 o
  -6  -5   3      468.73      494.18     14.64 o
  -5  -5   3     1268.31     1284.14     19.83 o
  -4  -5   3     1611.47     1586.54     22.51 o
  -3  -5   3       35.93       25.04      3.43 o
  -2  -5   3       37.15       45.90      4.23 o
  -1  -5   3        4.11        0.37      2.71 o
   0  -5   3     5949.61     6446.60     63.65 o
   1  -5   3     2343.00     2212.06     26.70 o
   2  -5   3      180.01      199.81      5.90 o
   3  -5   3       93.16      126.66      5.97 o
   4  -5   3        5.04        1.17      2.75 o
   5  -5   3      380.39      396.60     10.53 o
   6  -5   3      731.44      724.45     17.49 o
   7  -5   3       91.69       87.12      7.80 o
   8  -5   3       96.51       99.09      6.23 o
   9  -5   3       17.70       27.79      4.70 o
  10  -5   3      505.82      456.10     15.80 o
  11  -5   3      209.14      201.15     12.27 o
  12  -5   3        9.85        9.37      6.45 o
  13  -5   3        1.58       17.76      6.88 o
  14  -5   3       18.74       13.92     12.76 o
  15  -5   3       39.06       43.22     11.48 o
 -18  -4   3       33.21       41.96      8.58 o
 -17  -4   3      217.57      194.89     12.35 o
 -16  -4   3      182.02      179.97     20.34 o
 -15  -4   3       24.33       13.38      5.69 o
 -14  -4   3       27.96       32.18      5.52 o
 -13  -4   3        5.86        4.24      3.94 o
 -12  -4   3        8.28        1.93      3.37 o
 -11  -4   3       15.94       12.22      3.59 o
 -10  -4   3      513.30      481.55     20.41 o
  -9  -4   3     1051.11     1009.80     18.84 o
  -8  -4   3      145.43      116.14      7.12 o
  -7  -4   3        0.14        2.54      1.39 o
  -6  -4   3      159.32      183.63      6.48 o
  -5  -4   3       10.69        6.77      2.21 o
  -4  -4   3      774.48      778.20     20.26 o
  -3  -4   3       42.73       52.20      4.02 o
  -2  -4   3      915.47      923.73     21.25 o
  -1  -4   3      127.30      103.18      4.35 o
   0  -4   3        0.68        1.09      1.67 o
   1  -4   3     2106.64     2028.92     23.99 o
   2  -4   3     3210.88     3334.57     49.30 o
   3  -4   3        2.40       -0.22      2.15 o
   4  -4   3     1165.26     1163.58     17.48 o
   5  -4   3     2873.23     2812.74     33.51 o
   6  -4   3       33.36       36.18      4.67 o
   7  -4   3       23.06       18.48      3.35 o
   8  -4   3        2.92        6.51      2.79 o
   9  -4   3      337.90      308.94     10.41 o
  10  -4   3       79.16       77.89      6.71 o
  11  -4   3       61.37       61.04      8.03 o
  12  -4   3        7.51        7.87      5.98 o
  13  -4   3        2.93       -3.85      5.17 o
  14  -4   3       66.59       57.76     18.80 o
  15  -4   3       29.68       38.23      9.84 o
 -18  -3   3       79.51       72.37     10.17 o
 -17  -3   3       10.99       10.21      6.62 o
 -16  -3   3       12.62       17.76      5.80 o
 -15  -3   3       19.08       20.03      5.97 o
 -14  -3   3      120.90      137.12      9.39 o
 -13  -3   3        0.52        3.69      3.92 o
 -12  -3   3       10.33        3.16      3.60 o
 -11  -3   3      175.13      161.09      7.13 o
 -10  -3   3        0.01       -2.85      3.22 o
  -9  -3   3       73.88       74.93     10.88 o
  -8  -3   3     1317.97     1296.62     20.82 o
  -7  -3   3      210.70      182.49      5.48 o
  -6  -3   3      474.26      477.63      8.45 o
  -5  -3   3       14.47       32.16      3.32 o
  -4  -3   3       29.25       25.47      2.14 o
  -3  -3   3      254.98      294.39      6.07 o
  -2  -3   3      151.02      128.38      4.45 o
  -1  -3   3     3648.53     3682.30     32.41 o
   0  -3   3      353.55      314.76      6.57 o
   1  -3   3     1243.86     1194.97     33.05 o
   2  -3   3      145.97      135.41      5.87 o
   3  -3   3       96.57      134.58      5.25 o
   4  -3   3     1439.25     1451.09     19.50 o
   5  -3   3      484.09      460.39     10.25 o
   6  -3   3       58.54       60.20      4.25 o
   7  -3   3      166.25      170.68      6.83 o
   8  -3   3       45.66       45.96      4.57 o
   9  -3   3      254.40      234.02      8.43 o
  10  -3   3       20.30       21.89      6.12 o
  11  -3   3       30.62       37.63      5.98 o
  12  -3   3        0.01        1.86      5.08 o
  13  -3   3       29.07       21.76     10.14 o
  14  -3   3       36.89       36.49      8.35 o
  15  -3   3        5.55       20.40     14.64 o
  16  -3   3       12.91       -2.59     10.67 o
 -17  -2   3       49.23       39.55      8.59 o
 -16  -2   3       66.39       79.65     11.26 o
 -15  -2   3      262.18      285.37     13.75 o
 -14  -2   3       41.84       47.00      7.94 o
 -13  -2   3       17.33       21.49      4.63 o
 -12  -2   3       10.82       21.39      4.55 o
 -11  -2   3      516.63      465.48     10.18 o
 -10  -2   3        0.23       -2.34      2.79 o
  -9  -2   3       54.70       40.47      3.95 o
  -8  -2   3      216.08      181.29      5.49 o
  -7  -2   3      141.29      122.63      4.30 o
  -6  -2   3       91.06       76.77      3.83 o
  -5  -2   3      817.79      857.57     11.22 o
  -4  -2   3       99.15       98.32      9.87 o
  -3  -2   3      299.70      299.00     10.80 o
  -2  -2   3      916.35      889.71     20.41 o
  -1  -2   3     9815.53     9840.39    101.38 o
   0  -2   3     5212.47     5230.23     82.76 o
   1  -2   3       48.59       46.64      3.48 o
   2  -2   3     2647.75     2573.97     32.48 o
   3  -2   3     3774.07     3785.25     45.82 o
   4  -2   3     2259.37     2403.45     24.06 o
   5  -2   3     1126.22     1222.22     15.27 o
   6  -2   3       12.00        7.33      2.16 o
   7  -2   3      267.22      266.02      7.34 o
   8  -2   3     1032.07     1073.07     18.60 o
   9  -2   3      115.45      117.46      6.53 o
  10  -2   3      143.65      143.76      9.85 o
  11  -2   3       84.33       79.77      7.61 o
  12  -2   3        0.71       -3.76      3.76 o
  13  -2   3      150.98      151.39     12.79 o
  14  -2   3      106.50      122.91     18.41 o
  15  -2   3       83.82       84.61     30.79 o
  16  -2   3       23.44       32.12      8.89 o
 -17  -1   3       24.50       13.73      6.78 o
 -16  -1   3        9.84       11.14      6.73 o
 -15  -1   3      361.86      330.36     18.33 o
 -14  -1   3        3.05        6.13      5.17 o
 -13  -1   3       20.83        8.40      3.76 o
 -12  -1   3      269.40      289.77      9.66 o
 -11  -1   3      182.88      192.47      7.08 o
 -10  -1   3      679.11      658.52     19.45 o
  -9  -1   3     1303.96     1272.80     33.20 o
  -8  -1   3      602.72      636.07     10.16 o
  -7  -1   3     1834.48     1800.38     19.22 o
  -6  -1   3      861.91      872.60     10.94 o
  -5  -1   3     1738.62     1757.11     22.13 o
  -4  -1   3      164.31      169.95      6.43 o
  -3  -1   3     1801.28     1645.98     31.48 o
  -2  -1   3      468.95      473.85     11.67 o
  -1  -1   3     3425.47     3511.44     44.70 o
   0  -1   3      854.36      896.55     36.84 o
   1  -1   3     3857.03     3730.00     39.34 o
   2  -1   3       98.19       88.56      9.55 o
   3  -1   3       19.29       22.41      2.25 o
   4  -1   3      161.69      178.20      5.21 o
   5  -1   3     5018.23     5223.94     55.09 o
   6  -1   3       67.25       87.26      4.09 o
   7  -1   3       58.11       58.84      4.22 o
   8  -1   3     1134.90     1158.88     19.85 o
   9  -1   3       25.89       27.41      3.79 o
  10  -1   3       64.90       60.96      6.29 o
  11  -1   3      303.68      297.79     11.69 o
  12  -1   3      102.76      103.81      8.62 o
  13  -1   3       52.53       51.54      6.83 o
  14  -1   3      124.89      119.53     12.02 o
  15  -1   3       36.21       30.05      7.91 o
  16  -1   3      133.96      137.26     20.38 o
 -17   0   3       78.09       73.57     10.61 o
 -16   0   3      307.05      328.54     18.35 o
 -15   0   3        0.57       -3.74      5.51 o
 -14   0   3      186.21      186.00     15.93 o
 -13   0   3        0.43        5.22      3.50 o
 -12   0   3       57.25       65.49      5.88 o
 -11   0   3      223.05      230.70      7.32 o
 -10   0   3      198.58      177.61      6.27 o
  -9   0   3      253.65      203.41      6.10 o
  -8   0   3       64.32       60.32      4.48 o
  -7   0   3      977.96      934.08     12.14 o
  -6   0   3      100.21       76.99      5.86 o
  -5   0   3      104.89       94.98      3.49 o
  -4   0   3     4385.33     4480.96     42.54 o
  -3   0   3     5756.10     6115.61     68.77 o
  -2   0   3    11399.68    11254.85    187.42 o
  -1   0   3      533.28      554.61     11.24 o
   0   0   3     1930.29     2150.27     31.08 o
   1   0   3     6063.38     6208.29     69.11 o
   2   0   3       26.93       24.15      1.67 o
   3   0   3     4819.78     4620.66    138.69 o
   4   0   3      465.18      540.54      8.09 o
   5   0   3      714.99      744.21     12.87 o
   6   0   3     6779.61     7137.28     60.06 o
   7   0   3      226.32      221.32      5.89 o
   8   0   3       31.61       32.53      3.22 o
   9   0   3       35.15       41.63      3.81 o
  10   0   3       41.65       32.60      4.88 o
  11   0   3      133.95      123.32      8.73 o
  12   0   3      207.25      207.39     10.45 o
  13   0   3       77.71       75.11      7.93 o
  14   0   3      122.68      120.49      9.71 o
  15   0   3       17.27       18.74      7.31 o
  16   0   3       38.12       27.86     13.97 o
  17   0   3        8.53       -2.36      7.93 o
 -17   1   3       48.28       59.46      9.72 o
 -16   1   3      229.46      202.20     14.89 o
 -15   1   3      176.94      190.81     14.36 o
 -14   1   3      264.41      272.33     26.25 o
 -13   1   3       46.28       33.74      8.70 o
 -12   1   3       70.88       74.92      6.01 o
 -11   1   3        5.14        3.69      2.62 o
 -10   1   3       72.45       56.60      4.35 o
  -9   1   3      108.55      104.45      9.97 o
  -8   1   3      293.47      297.24      7.72 o
  -7   1   3       67.86       68.56      4.02 o
  -6   1   3     3370.22     3540.72     45.97 o
  -5   1   3      560.91      560.76      8.56 o
  -4   1   3     1754.44     1899.54     19.59 o
  -3   1   3    26099.84    25132.85    254.20 o
  -2   1   3    32437.88    30914.95    513.22 o
  -1   1   3    13548.92    13714.98    172.57 o
   0   1   3     1561.72     1689.78     24.93 o
   1   1   3     4344.17     4478.00     40.67 o
   2   1   3    64422.69    64452.73    686.79 o
   3   1   3    30235.86    30651.53    273.39 o
   4   1   3     4081.44     4306.13     47.11 o
   5   1   3       60.21       53.11      2.66 o
   6   1   3      471.55      541.27      8.40 o
   7   1   3       97.73      109.07      4.34 o
   8   1   3      442.12      447.71      8.64 o
   9   1   3       73.21       69.11      4.71 o
  10   1   3        3.16        1.99      2.85 o
  11   1   3      178.72      178.00      9.69 o
  12   1   3       20.33       22.21      4.95 o
  13   1   3        1.27        3.55      4.24 o
  14   1   3      412.04      407.69     14.89 o
  15   1   3       81.52       85.11      8.94 o
  16   1   3      345.16      332.01     19.47 o
  17   1   3       25.95       34.55      9.09 o
 -17   2   3       34.51       53.36      9.22 o
 -16   2   3       73.42       87.81     11.51 o
 -15   2   3       13.43       15.42      6.67 o
 -14   2   3      194.16      203.30     12.21 o
 -13   2   3       22.05       16.65      4.89 o
 -12   2   3        3.91        0.94      4.18 o
 -11   2   3      436.09      412.64     11.07 o
 -10   2   3        3.16        3.79      2.23 o
  -9   2   3        0.02        3.11      2.36 o
  -8   2   3      204.78      195.51     11.48 o
  -7   2   3      116.86      119.61      5.09 o
  -6   2   3     4040.86     4264.62     42.26 o
  -5   2   3      940.32     1000.20     12.82 o
  -4   2   3       48.84       44.64      2.47 o
  -3   2   3     1366.37     1399.69     14.52 o
  -2   2   3      150.14      123.10      5.30 o
  -1   2   3       22.64       16.54      2.16 o
   0   2   3       94.39       66.95      2.71 o
   1   2   3      501.31      517.64      9.05 o
   2   2   3        5.91        4.82      1.22 o
   3   2   3        0.02        4.30      1.91 o
   4   2   3     1487.74     1571.88     17.49 o
   5   2   3      196.08      189.32      6.86 o
   6   2   3      187.38      166.43      5.27 o
   7   2   3      929.56      882.92     13.74 o
   8   2   3     1055.99     1009.73     15.75 o
   9   2   3      319.36      330.28      9.04 o
  10   2   3       64.10       65.46      6.16 o
  11   2   3        0.29        0.06      3.26 o
  12   2   3       83.33      105.42      8.41 o
  13   2   3        0.57        4.61      4.01 o
  14   2   3       39.68       37.27      6.59 o
  15   2   3       23.40       15.93      8.43 o
  16   2   3      375.08      367.31     15.40 o
  17   2   3       58.04       66.25     15.94 o
 -16   3   3       22.33       50.45      9.18 o
 -15   3   3       32.27       41.29      8.64 o
 -14   3   3      142.96      126.68     13.55 o
 -13   3   3       61.56       74.52     11.31 o
 -12   3   3      103.67       97.89      8.09 o
 -11   3   3       97.54       83.48      6.34 o
 -10   3   3       96.91      100.44     14.26 o
  -9   3   3      132.15      132.17      7.69 o
  -8   3   3      766.69      828.58     16.68 o
  -7   3   3      137.06      144.26      6.72 o
  -6   3   3      288.32      262.89      6.43 o
  -5   3   3     6335.06     6461.09     60.27 o
  -4   3   3       48.95       57.03      4.54 o
  -3   3   3      892.60      849.41     12.71 o
  -2   3   3      198.50      195.67      3.96 o
  -1   3   3     2888.51     2825.82     35.51 o
   0   3   3    10382.99    10044.42    282.70 o
   1   3   3    15225.82    15238.10    185.89 o
   2   3   3      193.67      204.83      3.65 o
   3   3   3     1914.79     1845.18     19.69 o
   4   3   3      216.05      204.17      4.95 o
   5   3   3     2926.05     3114.09     42.20 o
   6   3   3     2462.39     2480.51     24.18 o
   7   3   3     1316.03     1273.06     26.54 o
   8   3   3      141.18      138.09      5.87 o
   9   3   3      370.50      338.16      9.07 o
  10   3   3      405.52      406.64     12.16 o
  11   3   3        6.71        7.09      3.75 o
  12   3   3       51.36       55.64      6.58 o
  13   3   3       20.44       17.41      5.00 o
  14   3   3       26.97       22.68      5.74 o
  15   3   3      187.58      204.61     25.40 o
  16   3   3        2.25       -0.71      5.46 o
  17   3   3        0.00        6.47      8.19 o
 -16   4   3        0.00        7.40      6.00 o
 -15   4   3       25.00       20.29      7.77 o
 -14   4   3      395.00      420.86     20.85 o
 -13   4   3      104.55       99.45      8.49 o
 -12   4   3        0.08       -2.94      5.39 o
 -11   4   3      132.49      131.37      8.92 o
 -10   4   3       74.60       60.31     11.72 o
  -9   4   3       55.38       57.45     10.65 o
  -8   4   3      249.01      229.75     12.36 o
  -7   4   3        9.63        1.52      2.40 o
  -6   4   3       62.85       63.79      6.11 o
  -5   4   3        0.08        0.60      1.28 o
  -4   4   3     1816.40     1822.11     24.70 o
  -3   4   3     1920.05     2121.76     34.51 o
  -2   4   3       96.24       85.15      4.23 o
  -1   4   3        0.01       -0.25      0.92 o
   0   4   3      427.85      484.69      5.77 o
   1   4   3     4088.10     4049.92     32.76 o
   2   4   3      422.58      396.95      9.74 o
   3   4   3      319.80      317.03      5.38 o
   4   4   3      651.01      654.50      8.84 o
   5   4   3      310.25      290.39      5.85 o
   6   4   3     3161.87     3081.28     28.97 o
   7   4   3      325.77      278.07     10.18 o
   8   4   3       15.03       17.20      2.62 o
   9   4   3        0.72       -2.38      2.38 o
  10   4   3        8.27        3.18      3.72 o
  11   4   3      395.90      362.19     13.38 o
  12   4   3        0.33       -0.28      3.86 o
  13   4   3        0.67        4.50      4.15 o
  14   4   3       14.93        3.35      4.64 o
  15   4   3      197.21      199.36     12.55 o
  16   4   3      281.76      321.99     14.91 o
  17   4   3        2.69        2.77      5.71 o
  18   4   3       80.94       66.28      9.07 o
 -15   5   3        0.53       11.48      6.71 o
 -14   5   3        6.98       20.33      7.66 o
 -13   5   3        9.82       17.96      5.93 o
 -12   5   3       36.32       40.68      7.83 o
 -11   5   3      660.99      662.74     17.49 o
 -10   5   3        1.10        4.09      3.21 o
  -9   5   3      591.71      537.88     19.92 o
  -8   5   3       59.44       34.03      8.43 o
  -7   5   3        4.41        8.75      3.20 o
  -6   5   3      223.01      154.46     38.29 o
  -5   5   3      825.29      784.70     14.63 o
  -4   5   3      816.23      760.78     24.71 o
  -2   5   3      262.17      275.48     13.19 o
  -1   5   3     3190.84     3074.81     42.80 o
   0   5   3      519.19      525.92     10.47 o
   1   5   3     2079.37     2212.20     25.83 o
   2   5   3      797.30      723.97      9.20 o
   3   5   3       51.65       73.04      3.12 o
   4   5   3      451.85      482.08      7.89 o
   5   5   3      232.87      265.11      5.82 o
   6   5   3      145.13      165.15      4.96 o
   7   5   3        1.61       -0.67      1.69 o
   8   5   3     1442.58     1523.84     18.63 o
   9   5   3        9.90       15.13      3.52 o
  10   5   3      657.19      584.76     14.71 o
  11   5   3      212.76      211.76      9.60 o
  12   5   3       24.23       20.62      4.92 o
  13   5   3       12.17       13.72      4.81 o
  14   5   3       35.41       29.28      7.58 o
  15   5   3        9.65       14.26      5.77 o
  16   5   3       72.11       87.72      9.53 o
  17   5   3       62.94       88.34     12.36 o
  18   5   3      590.12      666.37     21.55 o
 -15   6   3        1.81        8.89      6.88 o
 -14   6   3       31.81       44.77      9.61 o
 -13   6   3       15.94       14.30      6.69 o
 -12   6   3       40.63       36.82      6.60 o
 -11   6   3       85.80       81.19      7.83 o
 -10   6   3       73.55       53.77      9.74 o
  -9   6   3       99.26       90.02     10.84 o
  -8   6   3       55.70       48.89      5.69 o
  -7   6   3       27.55       24.69      6.65 o
  -6   6   3      478.06      474.98     12.61 o
  -5   6   3     1337.60     1342.64     31.65 o
  -4   6   3      575.09      568.11     14.53 o
  -3   6   3       25.97       43.16      7.99 o
  -2   6   3     4068.06     4126.62     44.22 o
  -1   6   3      668.35      611.32      9.83 o
   0   6   3      538.43      551.95      9.44 o
   1   6   3      573.98      494.33      7.60 o
   2   6   3      460.87      430.10      7.15 o
   3   6   3      178.28      189.05      5.83 o
   4   6   3       81.04       71.05      3.29 o
   5   6   3      300.15      295.09      6.34 o
   6   6   3       86.32       76.60      4.07 o
   7   6   3      106.72      108.23      4.90 o
   8   6   3      899.68      852.53     13.14 o
   9   6   3      591.97      572.32     11.07 o
  10   6   3      171.26      172.20      7.58 o
  11   6   3        0.13        2.19      3.78 o
  12   6   3       99.89       85.05      7.76 o
  13   6   3       37.07       32.88      5.89 o
  14   6   3       19.40       12.43      5.08 o
  15   6   3      163.63      181.69     13.79 o
  16   6   3        2.21        3.18      5.65 o
  17   6   3      139.62      151.69     12.29 o
  18   6   3        0.76       -3.61      7.53 o
 -14   7   3        9.23        9.34      6.36 o
 -13   7   3       12.27       14.31      7.32 o
 -12   7   3       31.21       30.83      6.54 o
 -11   7   3      217.51      197.39     11.04 o
 -10   7   3      172.87      132.12     19.12 o
  -9   7   3       20.69       18.60      7.53 o
  -8   7   3       59.97       59.60      6.48 o
  -7   7   3       39.56       40.30      5.70 o
  -6   7   3     1457.94     1440.27     24.99 o
  -5   7   3       17.22       17.39      6.75 o
  -4   7   3       57.72       65.10      6.55 o
  -3   7   3      100.35      101.76      7.45 o
  -2   7   3     2015.81     2009.95     28.10 o
  -1   7   3      517.03      493.44      9.17 o
   0   7   3     3372.23     3698.79     49.19 o
   1   7   3      711.56      769.63     11.95 o
   2   7   3      471.77      480.65      8.14 o
   3   7   3      137.05      110.60      3.80 o
   4   7   3      590.20      605.70      8.87 o
   5   7   3      451.92      431.86      7.55 o
   6   7   3      725.34      780.50     10.95 o
   7   7   3      263.59      258.59      6.91 o
   8   7   3      603.53      651.74     11.45 o
   9   7   3       87.44       86.73      5.97 o
  10   7   3      504.86      494.41     12.03 o
  11   7   3      312.19      269.90     10.93 o
  12   7   3       41.99       42.32      6.34 o
  13   7   3      394.46      383.17     13.95 o
  14   7   3      147.75      127.82     10.09 o
  15   7   3       28.38       26.61      6.69 o
  16   7   3       16.79       19.23      6.65 o
  17   7   3       74.18       80.23      9.92 o
 -14   8   3       96.05      137.43     12.67 o
 -13   8   3        3.35        5.55      6.34 o
 -12   8   3        2.18        7.09      5.07 o
 -11   8   3        4.24        4.27      4.92 o
 -10   8   3        6.24        6.88      4.76 o
  -9   8   3      178.37      178.88     15.47 o
  -8   8   3      416.29      376.13     13.28 o
  -7   8   3       74.73       66.31      7.62 o
  -6   8   3       51.40       74.54      7.98 o
  -5   8   3       10.55        5.91      4.63 o
  -4   8   3     1410.97     1467.69     28.73 o
  -3   8   3       26.63       30.79      6.30 o
  -2   8   3       42.16       39.83      3.25 o
  -1   8   3      351.59      322.91      6.77 o
   0   8   3      215.69      210.82      5.65 o
   1   8   3       22.28       35.42      3.04 o
   2   8   3       93.20       81.86      4.24 o
   3   8   3      290.30      304.15      6.32 o
   4   8   3       62.47       56.70      3.44 o
   5   8   3       15.12        9.89      2.15 o
   6   8   3      532.87      524.04      9.16 o
   7   8   3      479.62      481.86     10.67 o
   8   8   3       50.86       53.64      5.23 o
   9   8   3      301.70      282.57      9.13 o
  10   8   3      205.32      200.33      8.12 o
  11   8   3        1.95        6.22      4.02 o
  12   8   3       41.41       37.45      6.35 o
  13   8   3      150.27      135.88     10.03 o
  14   8   3      107.68      120.69     18.02 o
  15   8   3        0.74       -1.54      4.99 o
  16   8   3        1.94       -3.02      6.70 o
  17   8   3       11.06        7.33      6.25 o
 -13   9   3        4.71        8.79      6.38 o
 -12   9   3      273.21      296.20     18.44 o
 -11   9   3       13.16       20.57      6.13 o
 -10   9   3        0.02        0.37      8.25 o
  -9   9   3       67.72       54.65     14.23 o
  -8   9   3        0.12        3.30      4.40 o
  -7   9   3     1048.72      999.53     22.17 o
  -6   9   3       74.55       76.35      8.42 o
  -5   9   3      677.13      681.09     28.97 o
  -4   9   3        0.13       -3.65      5.14 o
  -3   9   3      133.02      129.59     13.39 o
  -2   9   3      608.15      607.80     15.47 o
  -1   9   3      288.83      237.47      7.43 o
   0   9   3        6.57        1.00      2.45 o
   1   9   3        0.99        2.56      2.25 o
   2   9   3       12.02       19.89      3.26 o
   3   9   3       48.90       47.74      3.77 o
   4   9   3     5249.11     5250.47     44.15 o
   5   9   3     2054.55     2099.21     21.93 o
   6   9   3      261.83      296.89      8.10 o
   7   9   3      933.58      902.52     14.65 o
   8   9   3     2876.58     2853.44     34.58 o
   9   9   3       60.12       54.95      5.35 o
  10   9   3      127.46      124.36      8.75 o
  11   9   3      337.74      384.48     13.94 o
  12   9   3      109.25      101.50      8.86 o
  13   9   3        1.01        5.40      4.88 o
  14   9   3       56.51       66.31      8.07 o
  15   9   3       10.30       12.17      5.94 o
  16   9   3        2.02        6.64      6.13 o
  17   9   3        5.64        7.23      6.47 o
 -12  10   3       48.89       41.27      8.99 o
 -11  10   3        5.38        8.30      5.63 o
 -10  10   3       21.56       16.10      6.41 o
  -9  10   3        0.13        0.57      4.95 o
  -8  10   3       50.97       38.92     17.57 o
  -7  10   3       87.90       92.26      8.53 o
  -6  10   3        0.92        4.42      5.26 o
  -5  10   3      245.44      228.00     11.63 o
  -4  10   3        0.10        6.98      4.56 o
  -3  10   3      202.79      209.60     18.58 o
  -2  10   3      274.50      278.03     11.41 o
  -1  10   3      257.32      254.47     10.73 o
   0  10   3      159.58      146.20      6.80 o
   1  10   3       59.91       67.10      5.02 o
   2  10   3      205.83      192.13      7.82 o
   3  10   3        0.10       -1.58      3.00 o
   4  10   3       43.03       53.20      4.95 o
   5  10   3      721.74      676.50     12.39 o
   6  10   3     2142.83     2071.67     25.12 o
   7  10   3      491.11      452.84     12.55 o
   8  10   3      485.69      500.88     12.30 o
   9  10   3      626.21      591.13     26.32 o
  10  10   3        6.56        2.96      4.02 o
  11  10   3     1281.09     1267.19     38.94 o
  12  10   3       26.84       34.58      6.25 o
  13  10   3      234.01      272.68     13.27 o
  14  10   3       44.14       46.90      7.43 o
  15  10   3       14.23       13.72      6.30 o
  16  10   3      294.69      298.03     17.26 o
  17  10   3       13.00        9.21      6.58 o
 -11  11   3       44.66       69.70     10.75 o
 -10  11   3      315.79      369.18     16.44 o
  -9  11   3        0.01        4.07      5.69 o
  -8  11   3       10.57        6.97      4.52 o
  -7  11   3       53.34       45.54      7.65 o
  -6  11   3      262.14      263.43     12.93 o
  -5  11   3        6.80       -0.68      4.86 o
  -4  11   3      619.66      676.05     25.73 o
  -3  11   3       16.28       17.56      5.08 o
  -2  11   3       19.86       23.50      5.26 o
  -1  11   3        8.66       19.67      5.07 o
   0  11   3       56.65       54.81      6.71 o
   1  11   3        0.28        0.79      4.36 o
   2  11   3      107.44      131.21     10.42 o
   3  11   3        9.53        5.84      3.23 o
   4  11   3      138.87      170.81      7.89 o
   5  11   3      284.14      270.03     11.77 o
   6  11   3       23.80       31.66      4.68 o
   7  11   3      581.62      557.90     12.16 o
   8  11   3      515.01      507.40     14.56 o
   9  11   3      819.64      817.69     19.33 o
  10  11   3       71.89       70.99      7.52 o
  11  11   3      489.97      496.39     15.95 o
  12  11   3      273.94      300.26     28.75 o
  13  11   3      231.98      240.23     12.70 o
  14  11   3        6.85        8.24      5.71 o
  15  11   3        0.01        5.69      5.58 o
  16  11   3      165.22      181.21     16.96 o
 -10  12   3       16.00       14.81     10.57 o
  -9  12   3        7.06       19.09      6.97 o
  -8  12   3       63.53       52.86      9.23 o
  -7  12   3      126.03      119.74     17.28 o
  -6  12   3        0.61        7.86      6.58 o
  -5  12   3        0.31        7.94      6.39 o
  -4  12   3       98.76       87.32      8.76 o
  -3  12   3       25.76       34.13      8.83 o
  -2  12   3      124.39       95.18      8.72 o
  -1  12   3       13.64       10.17      6.46 o
   0  12   3      173.51      171.88     10.44 o
   1  12   3      293.70      303.42     15.96 o
   2  12   3       16.24       10.63      3.61 o
   3  12   3      558.96      499.54     18.45 o
   4  12   3       77.55       63.74      5.99 o
   5  12   3      251.28      220.65      9.05 o
   6  12   3       14.09        6.29      3.61 o
   7  12   3      136.86      128.95      9.64 o
   8  12   3      313.03      327.76     19.67 o
   9  12   3      275.89      282.11     11.93 o
  10  12   3      182.62      173.23     11.23 o
  11  12   3        1.74        1.42      4.62 o
  12  12   3      701.08      713.81     42.97 o
  13  12   3      172.12      159.91     11.86 o
  14  12   3        0.02       -1.26      5.54 o
  15  12   3        0.38       -2.34      7.65 o
  16  12   3       92.31      109.31     10.88 o
  -9  13   3       26.33       28.98      7.08 o
  -8  13   3        0.01        0.10      9.99 o
  -7  13   3       17.90        4.98      9.26 o
  -6  13   3      111.67      100.46     12.29 o
  -5  13   3       31.95       39.99      8.95 o
  -4  13   3       42.71       52.17     14.30 o
  -3  13   3       62.36       89.39     21.85 o
  -2  13   3        0.41        8.64      5.72 o
  -1  13   3      129.18      130.02     36.93 o
   0  13   3      112.67      102.26     15.69 o
   1  13   3        5.18       11.53      6.56 o
   2  13   3       12.41       10.25      4.81 o
   3  13   3       28.43       13.71      4.24 o
   4  13   3      345.30      310.59     12.24 o
   5  13   3      516.91      444.53     14.61 o
   6  13   3       11.66       16.12      5.08 o
   7  13   3      265.44      258.58     12.08 o
   8  13   3       15.98       13.40      5.73 o
   9  13   3        7.02        5.99     11.65 o
  10  13   3      422.54      453.26     19.28 o
  11  13   3      104.96      128.42     12.89 o
  12  13   3      176.25      172.09     18.91 o
  13  13   3       55.05       41.09      7.64 o
  14  13   3        1.99        0.02      6.07 o
  15  13   3      193.36      233.31     18.47 o
  -8  14   3        3.01       16.27      6.78 o
  -7  14   3       32.55       37.75      7.54 o
  -6  14   3        5.34        9.11      9.04 o
  -5  14   3        1.78       11.05      6.73 o
  -4  14   3       33.56       48.84      9.62 o
  -3  14   3       24.48       16.67     10.75 o
  -2  14   3       34.34       29.64      7.68 o
  -1  14   3       50.33       42.39      8.25 o
   0  14   3        0.13        5.36      7.15 o
   1  14   3        5.45       19.67      6.58 o
   2  14   3        1.26        1.83      5.79 o
   3  14   3       25.45       34.48      8.13 o
   4  14   3       52.81       68.95      7.71 o
   5  14   3       20.66       11.51      5.16 o
   6  14   3        1.22        3.62      4.76 o
   7  14   3      643.00      686.96     19.76 o
   8  14   3      228.19      227.88     13.24 o
   9  14   3       42.46       50.95      9.32 o
  10  14   3       26.62        8.73      6.67 o
  11  14   3       32.85       45.67      9.43 o
  12  14   3       48.79       65.67     11.13 o
  13  14   3       67.38       79.03     18.41 o
  14  14   3       24.14       26.12      9.68 o
  15  14   3      135.28      149.43     25.01 o
  -6  15   3        0.34       15.36      6.99 o
  -5  15   3      144.27      128.40     26.00 o
  -4  15   3      192.52      220.24     15.93 o
  -3  15   3       47.25       82.95     11.46 o
  -2  15   3       37.88       44.15      8.98 o
  -1  15   3       10.65       15.12     18.22 o
   0  15   3      138.61      142.14     19.77 o
   1  15   3      235.06      295.87     17.41 o
   2  15   3       14.21       14.54      9.90 o
   3  15   3       12.98       23.32      7.14 o
   4  15   3        7.10       -0.15     15.87 o
   5  15   3       76.35      121.60     13.56 o
   6  15   3       17.35       37.79     10.00 o
   7  15   3       53.13       64.22      8.37 o
   8  15   3      161.78      145.40     11.79 o
   9  15   3        1.79       -5.65      6.31 o
  10  15   3        0.54       -2.70      9.34 o
  11  15   3      110.27      123.99     13.62 o
  12  15   3       93.09       99.37     12.96 o
  13  15   3      152.91      162.35     16.05 o
  14  15   3       66.42       64.01     12.74 o
  -4  16   3       84.86       95.47     24.46 o
  -3  16   3       10.06       20.21     12.32 o
  -2  16   3      124.87      169.62     25.57 o
  -1  16   3      435.89      553.44     23.52 o
   0  16   3       28.37       33.37      8.18 o
   1  16   3      184.97      203.82     15.14 o
   2  16   3        0.53       13.92      6.34 o
   3  16   3       33.82       47.72      9.55 o
   4  16   3        4.76       19.88      7.59 o
   5  16   3        7.81       12.88      7.48 o
   6  16   3       12.16       -2.13      7.24 o
   7  16   3      119.41      147.19     12.08 o
   8  16   3       63.84       54.03      8.69 o
   9  16   3      306.29      359.85     25.38 o
  10  16   3      100.72       90.57     22.15 o
  11  16   3        0.74        0.00      7.34 o
  12  16   3        2.25       -3.35      7.29 o
  -2  17   3       32.14       31.27      8.44 o
  -1  17   3       10.62       17.27     10.66 o
   0  17   3       33.43       50.47     10.02 o
   1  17   3       21.08       32.38     15.95 o
   2  17   3        0.32        7.38      6.86 o
   3  17   3       18.73       36.22      8.65 o
   4  17   3        4.24       14.52      7.62 o
   5  17   3       61.47       74.84     11.98 o
   6  17   3       20.66        8.18      8.23 o
   7  17   3        3.69       -0.48      8.79 o
   8  17   3       73.79       92.74     16.56 o
   9  17   3       26.27       15.34      8.41 o
  10  17   3        0.01        2.69      7.29 o
  11  17   3        3.44       -2.06      6.96 o
   1  18   3       73.58      103.40     14.13 o
   2  18   3      178.73      210.29     16.15 o
   3  18   3       30.27       43.64      9.35 o
   4  18   3      133.21      154.77     15.50 o
   5  18   3      216.92      281.40     19.01 o
   6  18   3       69.03       61.12     10.68 o
   7  18   3        3.04       15.25     14.07 o
   8  18   3        6.15       25.38     10.81 o
  -8 -16   4        0.96        0.55     10.04 o
  -7 -16   4        1.89       16.67     11.64 o
  -6 -16   4      249.94      316.09     22.32 o
  -5 -16   4       20.25        9.61     10.30 o
  -4 -16   4      402.33      442.52     25.12 o
  -3 -16   4       61.91       46.89     12.52 o
  -2 -16   4        0.85        5.36      9.79 o
  -1 -16   4        8.55       17.03     14.98 o
 -11 -15   4      139.09      146.78     22.12 o
 -10 -15   4        0.24        0.38     10.57 o
  -9 -15   4       42.93       30.52     12.32 o
  -8 -15   4      106.71      106.74     17.77 o
  -7 -15   4      288.91      380.68     26.86 o
  -6 -15   4       32.09       38.37     10.27 o
  -5 -15   4        2.25        7.95      6.65 o
  -4 -15   4        3.47        6.01      6.16 o
  -3 -15   4       91.10      113.17     22.28 o
  -2 -15   4      153.46      198.54     30.90 o
  -1 -15   4       22.23       30.46     21.49 o
   0 -15   4       33.84       34.57     10.62 o
   1 -15   4      202.34      217.45     20.56 o
   2 -15   4      421.77      490.48     25.98 o
 -12 -14   4        0.25       -0.48     10.49 o
 -11 -14   4       64.17       70.74     15.62 o
 -10 -14   4      168.70      178.64     22.08 o
  -9 -14   4       94.82       93.16     16.81 o
  -8 -14   4      314.46      370.04     26.03 o
  -7 -14   4      231.01      249.64     21.39 o
  -6 -14   4      363.63      417.64     22.28 o
  -5 -14   4       73.68       70.81      9.61 o
  -4 -14   4        0.73       -6.27      6.27 o
  -3 -14   4       60.48       69.67      9.25 o
  -2 -14   4       21.31       27.70     28.98 o
  -1 -14   4       92.84       96.55     13.97 o
   0 -14   4      124.79      186.50     18.15 o
   1 -14   4      384.31      447.70     23.93 o
   2 -14   4        0.40        5.85      7.90 o
   3 -14   4      305.85      340.82     21.69 o
   4 -14   4      145.31      149.53     17.40 o
   5 -14   4       13.90       33.21      9.77 o
 -14 -13   4       32.26       21.85     13.12 o
 -13 -13   4       85.33       45.76     14.04 o
 -12 -13   4        3.29        0.25      9.54 o
 -11 -13   4      137.98       99.25     17.09 o
 -10 -13   4        3.36        1.89      9.13 o
  -9 -13   4       42.22       26.05     11.41 o
  -8 -13   4        2.07       -7.48      7.48 o
  -7 -13   4       10.21       12.55      8.34 o
  -6 -13   4       52.94       76.38     14.39 o
  -5 -13   4      144.56      146.08     13.51 o
  -4 -13   4      152.39      186.56     12.89 o
  -3 -13   4       93.14      109.78     10.48 o
  -2 -13   4        3.98       11.29      5.93 o
  -1 -13   4        0.93        6.11      5.42 o
   0 -13   4       34.98       36.33      9.98 o
   1 -13   4      158.47      183.22     19.51 o
   2 -13   4        0.24       17.92      8.65 o
   3 -13   4      577.59      622.30     33.97 o
   4 -13   4       25.93       22.95      9.44 o
   5 -13   4       34.45       43.44     11.25 o
   6 -13   4        9.79       16.60      9.33 o
 -14 -12   4      207.57      223.98     25.75 o
 -13 -12   4        1.07       -0.71      9.45 o
 -12 -12   4        2.76       15.48     10.31 o
 -11 -12   4       21.19        4.81      8.71 o
 -10 -12   4      106.44      101.42     16.33 o
  -9 -12   4        0.51        3.20      8.18 o
  -8 -12   4       32.47       27.30      7.12 o
  -7 -12   4      111.95      117.44     11.86 o
  -6 -12   4      121.38      106.96      8.52 o
  -5 -12   4        2.90        3.38      4.16 o
  -4 -12   4      225.86      234.83     13.05 o
  -3 -12   4       42.09       39.46      6.79 o
  -2 -12   4        9.15        8.58      4.46 o
  -1 -12   4        1.02        3.24      4.46 o
   0 -12   4       61.79       73.96      8.71 o
   1 -12   4       14.13       11.25      7.16 o
   2 -12   4       36.92       61.63     11.38 o
   3 -12   4      190.42      193.14     17.74 o
   4 -12   4       57.35       63.30     11.75 o
   5 -12   4       18.02       23.78     11.00 o
   6 -12   4      110.18      103.63     14.61 o
   7 -12   4       42.13       49.35     11.09 o
   8 -12   4      232.45      246.68     22.12 o
 -15 -11   4      134.12      169.91     23.70 o
 -14 -11   4       42.97       42.08     13.40 o
 -13 -11   4        2.53        7.16     10.09 o
 -12 -11   4      298.59      306.95     24.15 o
 -11 -11   4       13.76        4.54      9.16 o
 -10 -11   4       28.33       20.92      9.90 o
  -9 -11   4       82.26       83.52     13.65 o
  -8 -11   4      100.60      112.30     17.01 o
  -7 -11   4      228.36      209.22     13.54 o
  -6 -11   4        3.08       -0.75      4.27 o
  -5 -11   4      435.16      392.26     12.68 o
  -4 -11   4      600.90      552.47     14.91 o
  -3 -11   4        1.31       -2.34      3.64 o
  -2 -11   4       43.26       28.35      5.14 o
  -1 -11   4        0.36       -0.28      3.67 o
   0 -11   4      143.40      141.24     11.06 o
   1 -11   4      646.57      646.85     25.07 o
   2 -11   4      101.33       96.24     25.08 o
   3 -11   4        0.61       12.26      6.97 o
   4 -11   4      155.89      181.18     16.64 o
   5 -11   4        3.76        0.23      6.71 o
   6 -11   4       27.68       47.45     10.12 o
   7 -11   4       11.95       22.64     22.00 o
   8 -11   4       33.96       42.12      8.48 o
   9 -11   4      436.52      496.86     22.63 o
 -16 -10   4       60.96       59.97     17.13 o
 -15 -10   4       24.06       17.93     12.67 o
 -14 -10   4        0.48       -2.76      9.17 o
 -13 -10   4       81.36       95.19     16.45 o
 -12 -10   4      108.10      116.05     12.26 o
 -11 -10   4       81.89       77.95     14.01 o
 -10 -10   4      146.45      117.19     11.40 o
  -9 -10   4      247.02      257.75     15.50 o
  -8 -10   4      189.60      162.64     12.83 o
  -7 -10   4      553.73      531.94     15.42 o
  -6 -10   4      113.60       94.23      8.09 o
  -5 -10   4       42.47       34.75      5.26 o
  -4 -10   4      960.10      952.22     19.20 o
  -3 -10   4        2.81        5.90      3.69 o
  -2 -10   4      313.92      259.70     10.07 o
  -1 -10   4       21.77       15.55      5.41 o
   0 -10   4       26.75       16.09      5.35 o
   1 -10   4      164.60      175.09     14.70 o
   2 -10   4       11.23       11.66      5.16 o
   3 -10   4        1.98       -5.47      5.47 o
   4 -10   4        5.28       -0.56      8.59 o
   5 -10   4      376.74      366.17     19.07 o
   6 -10   4       16.24       25.44      8.04 o
   7 -10   4       25.21       31.92     11.07 o
   8 -10   4       35.77       35.09      7.03 o
   9 -10   4       47.89       70.93     11.59 o
  10 -10   4       39.68       33.33     14.37 o
 -16  -9   4       37.84       38.30     14.42 o
 -15  -9   4       65.66       69.70     15.59 o
 -14  -9   4      288.21      300.61     24.64 o
 -13  -9   4       97.82      116.94     12.35 o
 -12  -9   4        0.07        4.45      5.85 o
 -11  -9   4       29.42       36.64      7.89 o
 -10  -9   4        7.59        9.34      8.15 o
  -9  -9   4      100.41       86.75      9.56 o
  -8  -9   4     1174.49     1145.36     29.28 o
  -7  -9   4     1068.90     1084.88     21.89 o
  -6  -9   4        3.53        4.29      4.47 o
  -5  -9   4       71.18       51.83      5.68 o
  -4  -9   4     1049.04     1007.25     18.97 o
  -3  -9   4      327.33      325.38     10.56 o
  -2  -9   4        0.76       -0.23      3.78 o
  -1  -9   4      150.71      121.22      9.28 o
   0  -9   4      154.88      129.16      9.64 o
   1  -9   4      662.61      607.86     17.37 o
   2  -9   4      162.60      149.14      8.80 o
   3  -9   4      212.50      187.53      9.33 o
   4  -9   4      180.43      173.28      9.29 o
   5  -9   4      444.70      439.74     20.22 o
   6  -9   4       11.82       25.09      8.31 o
   7  -9   4        9.97       13.31     10.96 o
   8  -9   4       16.00       13.44      8.83 o
   9  -9   4       16.69       31.42      6.58 o
  10  -9   4        9.79        7.69      7.88 o
  11  -9   4        9.60       17.99     11.32 o
 -17  -8   4        2.26       -1.96     11.39 o
 -16  -8   4       46.66       54.89     15.71 o
 -15  -8   4        4.33       17.40     11.19 o
 -14  -8   4       47.77       48.24     14.82 o
 -13  -8   4      359.73      357.15     32.66 o
 -12  -8   4       23.84       25.92     11.02 o
 -11  -8   4        0.47        2.95      7.65 o
 -10  -8   4      615.02      615.95     20.51 o
  -9  -8   4        0.86       -4.42      8.60 o
  -8  -8   4      142.86      129.69      8.67 o
  -7  -8   4      199.65      187.74      8.87 o
  -6  -8   4        4.15        5.67      3.68 o
  -5  -8   4      414.58      406.12     12.18 o
  -4  -8   4      339.80      291.62     10.53 o
  -3  -8   4        0.03        0.78      3.29 o
  -2  -8   4       59.92       63.88     13.96 o
  -1  -8   4        0.32        3.09      3.69 o
   0  -8   4      721.79      774.62     18.57 o
   1  -8   4      613.14      632.26     14.31 o
   2  -8   4      313.68      290.67     10.30 o
   3  -8   4      283.87      269.00     13.10 o
   4  -8   4      112.00      105.17      7.37 o
   5  -8   4      133.41      140.66      8.67 o
   6  -8   4      171.48      165.42     15.26 o
   7  -8   4       54.28       69.95     13.16 o
   8  -8   4       30.56       30.33      6.96 o
   9  -8   4      374.95      410.48     15.61 o
  10  -8   4       14.51       25.04      6.12 o
  11  -8   4      200.43      211.91     14.38 o
  12  -8   4       60.99       62.58     13.78 o
 -17  -7   4       35.95       35.02     14.58 o
 -16  -7   4      175.35      198.72     24.27 o
 -15  -7   4        1.46        7.27     10.05 o
 -14  -7   4       17.47       22.01      7.27 o
 -13  -7   4       67.86       53.25     12.06 o
 -12  -7   4       42.88       56.92      8.64 o
 -11  -7   4      378.36      339.89     15.45 o
 -10  -7   4      767.34      750.08     25.54 o
  -9  -7   4     1195.82     1136.46     27.03 o
  -8  -7   4     1308.16     1212.29     22.36 o
  -7  -7   4       35.18       39.55      6.08 o
  -6  -7   4       10.29        8.75      3.39 o
  -5  -7   4      124.32      123.78      7.48 o
  -4  -7   4     1074.13     1077.61     18.03 o
  -3  -7   4        8.43        5.03      3.37 o
  -2  -7   4       21.55       21.67      4.32 o
  -1  -7   4     2385.24     2384.83     52.89 o
   0  -7   4       47.70       50.02      6.33 o
   1  -7   4       55.76       71.82      5.69 o
   2  -7   4     1212.32     1236.10     20.34 o
   3  -7   4       70.96       78.89      6.25 o
   4  -7   4      114.39      112.14      7.40 o
   5  -7   4      285.27      295.35     10.22 o
   6  -7   4       97.36      102.43      9.43 o
   7  -7   4       73.37       91.59     11.17 o
   8  -7   4      149.75      164.88     11.23 o
   9  -7   4      351.48      405.72     15.14 o
  10  -7   4       14.35       19.16      5.52 o
  11  -7   4        5.93        7.80      5.86 o
  12  -7   4        1.00        2.84      6.68 o
  13  -7   4        4.03       15.97      9.98 o
 -17  -6   4       12.87       11.84     11.64 o
 -16  -6   4      106.10      125.91     20.45 o
 -15  -6   4       42.87       32.42     12.15 o
 -14  -6   4       48.62       40.22      8.92 o
 -13  -6   4       30.55       22.65      9.25 o
 -12  -6   4      393.95      391.60     16.80 o
 -11  -6   4       25.86       12.95      5.43 o
 -10  -6   4      116.08      128.31     10.52 o
  -9  -6   4      759.26      700.50     16.11 o
  -8  -6   4      138.39      127.41      7.13 o
  -7  -6   4       62.32       60.66      6.43 o
  -6  -6   4      224.65      221.82      8.22 o
  -5  -6   4      336.70      331.60      9.74 o
  -4  -6   4      727.99      729.11     11.35 o
  -3  -6   4       54.14       79.10     10.75 o
  -2  -6   4      903.84      820.64     26.32 o
  -1  -6   4      837.32      843.22     19.33 o
   0  -6   4      257.43      271.84      8.17 o
   1  -6   4       27.14       21.43      3.68 o
   2  -6   4      205.90      182.49      7.20 o
   3  -6   4      676.62      681.70     14.00 o
   4  -6   4        0.18       -0.80      2.72 o
   5  -6   4        4.52        6.48      4.33 o
   6  -6   4        2.90        3.32      4.33 o
   7  -6   4      831.99      815.21     16.79 o
   8  -6   4       23.03       15.87      4.16 o
   9  -6   4      147.23      165.82     11.18 o
  10  -6   4      146.48      144.53     10.85 o
  11  -6   4      149.63      152.33     12.83 o
  12  -6   4        0.43       -3.61      4.87 o
  13  -6   4       38.66       37.30      8.18 o
  14  -6   4       20.96       18.53      6.52 o
 -17  -5   4       61.99       85.10     17.55 o
 -16  -5   4        2.07       15.17     10.64 o
 -15  -5   4       45.61       42.19      9.24 o
 -14  -5   4        5.33       14.02      6.79 o
 -13  -5   4       12.07       22.94      6.44 o
 -12  -5   4       11.79       11.26      5.94 o
 -11  -5   4      252.93      262.77     13.27 o
 -10  -5   4       79.23       52.07      7.18 o
  -9  -5   4      211.54      201.12      9.89 o
  -8  -5   4       40.30       34.60      7.68 o
  -7  -5   4       30.38       34.36      5.20 o
  -6  -5   4       98.72       85.54      4.29 o
  -5  -5   4      192.94      191.51      5.55 o
  -4  -5   4      256.24      280.58      6.60 o
  -3  -5   4      467.12      487.66      9.13 o
  -2  -5   4       18.49       20.53      2.50 o
  -1  -5   4     2148.34     2201.41     26.69 o
   0  -5   4     6523.34     6517.18     85.97 o
   1  -5   4      367.73      358.54      8.93 o
   2  -5   4      310.35      339.52     10.95 o
   3  -5   4     2299.59     2320.03     34.44 o
   4  -5   4      506.09      519.45     13.92 o
   5  -5   4      748.44      713.45     17.13 o
   6  -5   4      211.96      177.91      9.45 o
   7  -5   4      116.39      127.24      7.23 o
   8  -5   4      112.12      100.70      7.15 o
   9  -5   4      375.46      380.65     21.90 o
  10  -5   4       74.86       75.29     11.74 o
  11  -5   4      245.92      247.36     13.88 o
  12  -5   4      102.65      116.31     11.50 o
  13  -5   4        2.64        5.61      5.47 o
  14  -5   4       44.15       56.11      9.09 o
 -17  -4   4        0.36        1.42     10.17 o
 -16  -4   4        9.99        0.53      9.72 o
 -15  -4   4       11.25        8.67      4.34 o
 -14  -4   4        4.50        1.34      3.89 o
 -13  -4   4       27.51       34.45      5.16 o
 -12  -4   4      178.51      185.90      8.62 o
 -11  -4   4       94.45       85.21     14.93 o
 -10  -4   4       87.26       85.55      8.41 o
  -9  -4   4      121.18      100.73      6.90 o
  -8  -4   4      346.30      327.53      9.69 o
  -7  -4   4     1406.89     1466.89     23.82 o
  -6  -4   4      959.76      995.36     20.39 o
  -5  -4   4       70.57       55.56      3.14 o
  -4  -4   4     1436.99     1407.64     23.21 o
  -3  -4   4      229.50      277.81      6.36 o
  -2  -4   4     2996.23     3232.52     33.57 o
  -1  -4   4       36.99       31.69      2.39 o
   0  -4   4      464.65      537.25     10.34 o
   1  -4   4     2589.62     2569.81     29.61 o
   2  -4   4     2911.66     2770.51     37.46 o
   3  -4   4     1718.27     1816.15     27.84 o
   4  -4   4      783.05      789.84     14.13 o
   5  -4   4       27.86       17.43      3.58 o
   6  -4   4        3.66        1.13      2.59 o
   7  -4   4       81.19       95.63      6.55 o
   8  -4   4       50.12       39.96      7.26 o
   9  -4   4      200.91      194.04      9.91 o
  10  -4   4      798.35      804.00     17.64 o
  11  -4   4      100.09      100.49     10.28 o
  12  -4   4       98.56      133.05     11.95 o
  13  -4   4      109.94      117.81     19.02 o
  14  -4   4       91.24       72.05     14.09 o
  15  -4   4        0.60        5.95      7.90 o
 -16  -3   4      207.21      215.62     11.88 o
 -15  -3   4        5.82       10.85      4.64 o
 -14  -3   4        2.58        2.49      3.93 o
 -13  -3   4      393.33      419.44     12.68 o
 -12  -3   4       70.61       85.27      6.67 o
 -11  -3   4      566.21      570.33     13.59 o
 -10  -3   4      466.89      469.31     11.84 o
  -9  -3   4       66.32       65.63      4.53 o
  -8  -3   4      115.30       94.41      6.50 o
  -7  -3   4     1004.38      998.94     16.91 o
  -6  -3   4      367.88      361.62      8.80 o
  -5  -3   4       21.02       30.86      3.15 o
  -4  -3   4      145.33      118.89      4.64 o
  -3  -3   4     1591.10     1733.72     24.49 o
  -2  -3   4      463.68      518.09      8.46 o
  -1  -3   4      640.71      618.07      9.95 o
   0  -3   4      293.55      331.48      5.76 o
   1  -3   4     1701.25     1814.49     21.13 o
   2  -3   4       96.10       87.58      5.53 o
   3  -3   4        4.02        3.83      2.55 o
   4  -3   4      780.75      914.31     14.41 o
   5  -3   4      425.49      378.36      8.21 o
   6  -3   4     2085.62     2241.82     25.27 o
   7  -3   4     1470.52     1463.65     19.38 o
   8  -3   4       20.52       16.06      4.38 o
   9  -3   4       58.32       58.85      5.73 o
  10  -3   4      295.38      293.33     10.41 o
  11  -3   4       26.20       26.60      5.43 o
  12  -3   4       16.65       11.18      5.43 o
  13  -3   4      435.90      466.16     18.96 o
  14  -3   4      110.30       98.58     11.05 o
  15  -3   4        2.20        2.18      6.37 o
 -17  -2   4      116.55      123.45     10.61 o
 -16  -2   4      137.82      126.31     10.89 o
 -15  -2   4      112.72      136.12      8.60 o
 -14  -2   4      127.60      147.84      9.49 o
 -13  -2   4        0.36       -3.81      3.81 o
 -12  -2   4       17.61       15.02      3.94 o
 -11  -2   4      237.08      202.77      7.60 o
 -10  -2   4      619.29      641.49     12.68 o
  -9  -2   4        3.35        2.03      2.26 o
  -8  -2   4       14.81       15.80      2.59 o
  -7  -2   4      101.06      112.14      5.15 o
  -6  -2   4     2605.70     2679.52     29.31 o
  -5  -2   4       84.54       97.26      4.38 o
  -4  -2   4     1265.43     1263.08     21.43 o
  -3  -2   4     1933.04     1751.75     35.95 o
  -2  -2   4       20.19        9.88      2.16 o
  -1  -2   4     1855.93     1910.24     25.17 o
   0  -2   4     4330.27     4395.63     66.65 o
   1  -2   4      542.63      634.29      8.65 o
   2  -2   4     3518.12     3679.38     32.76 o
   3  -2   4     3495.45     3596.91     44.63 o
   4  -2   4       67.22       65.41      4.01 o
   5  -2   4     1165.89     1179.09     15.05 o
   6  -2   4     1539.14     1704.79     18.17 o
   7  -2   4     1204.13     1303.84     17.36 o
   8  -2   4       51.91       52.69      4.33 o
   9  -2   4      114.23      115.30      9.93 o
  10  -2   4      649.28      627.43     16.38 o
  11  -2   4      240.37      244.97     10.94 o
  12  -2   4        0.27        2.01      4.97 o
  13  -2   4       38.68       38.01      6.43 o
  14  -2   4       99.57       89.93     10.73 o
  15  -2   4       20.43       19.07      6.76 o
  16  -2   4        0.00       -3.06      8.16 o
 -17  -1   4        5.83        0.54      5.14 o
 -16  -1   4        5.71        0.92      4.94 o
 -15  -1   4      112.92      127.69      9.38 o
 -14  -1   4      200.28      227.48     18.64 o
 -13  -1   4      234.88      235.34      8.83 o
 -12  -1   4      119.80      124.51      6.95 o
 -11  -1   4      193.05      192.08      8.56 o
 -10  -1   4       67.16       69.19      5.20 o
  -9  -1   4      144.73      152.85      5.52 o
  -8  -1   4      393.35      415.89      7.85 o
  -7  -1   4      161.95      148.11      4.41 o
  -6  -1   4      144.41      125.14      4.73 o
  -5  -1   4       85.73       79.02      4.54 o
  -4  -1   4      265.18      273.10      7.07 o
  -2  -1   4     6861.47     6700.97     59.62 o
  -1  -1   4      144.73      130.79      4.47 o
   0  -1   4      358.73      381.73     15.67 o
   1  -1   4      287.14      276.81      9.96 o
   2  -1   4      690.52      728.10      9.49 o
   3  -1   4     1166.10     1344.34     16.35 o
   4  -1   4       96.17      118.26      4.43 o
   5  -1   4      581.34      533.02      8.52 o
   6  -1   4     1378.60     1487.50     15.97 o
   7  -1   4       42.76       48.73      3.57 o
   8  -1   4      106.84      124.91      6.05 o
   9  -1   4      989.98      972.37     19.62 o
  10  -1   4     1069.85     1085.08     21.80 o
  11  -1   4     1685.06     1701.08     39.78 o
  12  -1   4      526.35      566.12     16.58 o
  13  -1   4       21.29       22.43      9.48 o
  14  -1   4      210.66      198.11     16.03 o
  15  -1   4      127.52      133.13     12.85 o
  16  -1   4       15.73       26.56      7.63 o
 -17   0   4      166.21      165.69     11.66 o
 -16   0   4       44.97       48.98      8.19 o
 -15   0   4        0.50       -0.04      4.04 o
 -14   0   4      328.55      281.58     11.13 o
 -13   0   4      128.13      114.15     14.87 o
 -12   0   4      942.74      967.70     17.38 o
 -11   0   4      111.48      103.70      6.63 o
 -10   0   4     3217.39     3054.82     35.34 o
  -9   0   4      443.12      404.41      8.39 o
  -8   0   4       73.47       80.94      4.02 o
  -7   0   4      450.56      424.10      7.33 o
  -6   0   4      457.46      498.61      8.22 o
  -5   0   4      527.70      636.68     11.75 o
  -4   0   4       78.06       76.88      3.98 o
  -3   0   4      186.46      190.60      7.22 o
  -2   0   4     1654.20     1680.93     20.09 o
  -1   0   4     2373.41     2204.04     33.58 o
   0   0   4     3942.06     4360.31     59.85 o
   1   0   4     5242.26     5454.73    101.73 o
   2   0   4     1298.64     1328.42     24.10 o
   3   0   4     1760.17     2005.49     18.83 o
   4   0   4        1.28        2.06      1.36 o
   5   0   4      214.70      243.63      5.04 o
   6   0   4      416.94      491.89      7.99 o
   7   0   4      405.14      454.02     11.73 o
   8   0   4        8.03        5.28      2.22 o
   9   0   4      215.33      226.45      9.32 o
  10   0   4        0.00       -2.90      2.90 o
  11   0   4      805.47      774.35     22.32 o
  12   0   4        5.00        5.72      5.18 o
  13   0   4       70.41       57.79      7.17 o
  14   0   4       41.03       40.66      6.75 o
  15   0   4        7.71       13.25      5.70 o
  16   0   4       20.75       22.69      7.40 o
  17   0   4       79.06       93.26     11.68 o
 -17   1   4      336.71      402.36     17.08 o
 -16   1   4        2.61        5.73      5.50 o
 -15   1   4       32.96       31.53      6.36 o
 -14   1   4      547.63      539.33     15.46 o
 -13   1   4      123.01       98.16      7.74 o
 -12   1   4      500.51      490.76     15.74 o
 -11   1   4       17.14        9.56      3.30 o
 -10   1   4     3992.21     3943.54     43.28 o
  -9   1   4      680.71      700.16     11.38 o
  -8   1   4        3.15        3.64      2.49 o
  -7   1   4      908.72      873.48     12.73 o
  -6   1   4      262.97      286.33      5.96 o
  -5   1   4     1938.52     2000.56     25.69 o
  -4   1   4     5201.51     5198.50     64.83 o
  -3   1   4     6673.16     6895.64     89.70 o
  -2   1   4     7867.36     8070.20     82.34 o
  -1   1   4     1895.91     2006.07     34.87 o
   0   1   4     5708.49     6031.54     79.79 o
   1   1   4     3225.56     3400.31     30.74 o
   2   1   4    10922.60    11333.36    114.44 o
   3   1   4     5997.49     6446.15     58.64 o
   4   1   4     2353.73     2423.59     30.44 o
   5   1   4     2724.12     2881.88     30.70 o
   6   1   4        6.48       18.78      2.57 o
   7   1   4     1113.39     1130.68     16.39 o
   8   1   4      426.26      394.79      9.49 o
   9   1   4     1156.46     1187.22     21.48 o
  10   1   4     4727.14     4762.51     59.72 o
  11   1   4      538.58      507.20     14.63 o
  12   1   4       84.27       87.67      7.95 o
  13   1   4      166.24      117.13      9.16 o
  14   1   4      820.06      803.73     20.94 o
  15   1   4        0.45        5.33      5.83 o
  16   1   4        2.13        4.47      5.29 o
  17   1   4      258.74      274.41     16.39 o
 -16   2   4       31.48       38.80      7.38 o
 -15   2   4       55.97       41.94      8.26 o
 -14   2   4        3.46       -2.06      3.84 o
 -13   2   4        0.26        7.36      4.11 o
 -12   2   4       11.94        9.15      4.24 o
 -11   2   4      611.72      568.20     23.14 o
 -10   2   4       55.81       63.67      4.99 o
  -9   2   4      886.93      887.59     19.51 o
  -8   2   4      703.57      640.17     11.35 o
  -7   2   4      126.54      136.51      5.48 o
  -6   2   4      314.07      354.27      6.85 o
  -5   2   4      928.52     1062.22     13.57 o
  -4   2   4        1.09       -2.02      2.02 o
  -3   2   4     3147.76     3386.39     37.45 o
  -2   2   4     2580.15     2558.20     26.53 o
  -1   2   4     2375.80     2402.13     35.00 o
   0   2   4     2668.51     2788.44     39.77 o
   1   2   4     1801.56     1731.85     16.83 o
   2   2   4     1570.88     1627.13     24.04 o
   3   2   4      248.72      255.49      4.56 o
   4   2   4     1101.41     1104.01     16.01 o
   5   2   4      794.01      926.06     15.52 o
   6   2   4     1179.40     1153.11     18.10 o
   7   2   4      215.39      217.80      6.53 o
   8   2   4       42.01       46.14      4.09 o
   9   2   4      625.99      607.85     14.34 o
  10   2   4     2472.05     2459.83     49.00 o
  11   2   4        6.23        6.61      5.01 o
  12   2   4     1618.48     1664.18     29.67 o
  13   2   4       35.13       28.64      9.88 o
  14   2   4      209.21      201.33     11.18 o
  15   2   4        3.21        3.34      4.81 o
  16   2   4       27.62       30.41      6.90 o
  17   2   4      198.39      242.35     13.63 o
 -16   3   4      135.11      135.74     10.94 o
 -15   3   4       55.75       58.68      8.83 o
 -14   3   4        8.58        8.17      4.34 o
 -13   3   4        3.17       -0.18      3.59 o
 -12   3   4      340.15      321.95     11.64 o
 -11   3   4     1104.82     1081.04     21.56 o
 -10   3   4      346.95      340.57     10.96 o
  -9   3   4      424.30      405.53     11.52 o
  -8   3   4      519.08      548.12     10.55 o
  -7   3   4        0.97       -1.70      1.70 o
  -6   3   4     1514.13     1620.59     26.78 o
  -5   3   4     1483.59     1453.12     16.69 o
  -4   3   4       58.97       81.41      2.17 o
  -3   3   4      682.95      777.01     11.09 o
  -2   3   4      186.75      188.48      5.08 o
  -1   3   4     1002.85      969.38     10.86 o
   0   3   4       44.41       54.47      2.54 o
   1   3   4      386.54      373.39      8.03 o
   2   3   4     4265.18     4284.11     55.36 o
   3   3   4     1922.88     2065.56     18.40 o
   4   3   4     1205.59     1203.11     17.79 o
   5   3   4       94.10       76.97      3.78 o
   6   3   4      374.99      327.02      7.37 o
   7   3   4      155.07      131.71      4.72 o
   8   3   4      132.39      147.82     11.43 o
   9   3   4        6.89        7.94      3.41 o
  10   3   4        1.01       -3.00      3.00 o
  11   3   4      408.10      398.81     20.67 o
  12   3   4       20.48       27.79     10.18 o
  13   3   4      231.06      213.89     10.92 o
  14   3   4      254.67      240.36     12.02 o
  15   3   4       79.15       98.44      9.38 o
  16   3   4        6.64        7.32      5.32 o
  17   3   4       18.03       18.80      6.65 o
 -16   4   4       30.86       32.58      7.01 o
 -15   4   4        0.81        5.05      5.75 o
 -14   4   4       93.44       93.35      9.93 o
 -13   4   4       38.48       50.59     12.22 o
 -12   4   4       28.85       34.60      8.15 o
 -11   4   4      458.82      448.38     19.82 o
 -10   4   4     1334.43     1313.87     23.95 o
  -9   4   4      543.56      532.96     13.57 o
  -8   4   4      266.47      234.24      8.71 o
  -7   4   4      837.58      921.46     13.75 o
  -6   4   4     1835.70     1939.15     22.25 o
  -5   4   4     1179.98     1200.41     21.01 o
  -4   4   4      136.13      126.66      3.79 o
  -3   4   4     2825.02     2989.02     29.15 o
  -2   4   4     2000.57     2069.21     42.16 o
  -1   4   4       29.30       40.34      2.77 o
   0   4   4     4146.40     4074.94     51.74 o
   1   4   4     1421.77     1402.77     21.37 o
   2   4   4      331.78      293.23      4.78 o
   3   4   4     1953.00     1971.53     16.83 o
   4   4   4     1656.84     1761.72     28.22 o
   5   4   4       64.65       95.55      4.05 o
   6   4   4     2108.93     2265.08     30.35 o
   7   4   4       93.79      102.09      4.60 o
   8   4   4      579.91      594.28     10.79 o
   9   4   4      113.53      106.69      7.05 o
  10   4   4      357.52      357.21     11.91 o
  11   4   4      166.14      169.71     19.24 o
  12   4   4        2.97        3.20      3.88 o
  13   4   4        2.17       -2.10      4.75 o
  14   4   4       90.16      106.67     10.48 o
  15   4   4       98.79      127.97     10.24 o
  16   4   4       45.38       47.20      7.88 o
  17   4   4      116.89      124.19     11.25 o
 -15   5   4       35.67       35.93      7.49 o
 -14   5   4        2.52        2.28      5.78 o
 -13   5   4       50.21       50.19     10.18 o
 -12   5   4        4.43        6.62      4.18 o
 -11   5   4      157.49      162.94      9.16 o
 -10   5   4      684.85      622.18     15.82 o
  -9   5   4      102.72      103.95      7.15 o
  -8   5   4       53.20       50.67      9.55 o
  -7   5   4     1943.86     1931.01     29.01 o
  -6   5   4     1950.93     2064.44     47.06 o
  -5   5   4       27.15       12.12      4.68 o
  -4   5   4      609.39      698.52     10.59 o
  -3   5   4       66.48       61.40      3.33 o
  -2   5   4      111.48      103.71      3.62 o
  -1   5   4     1325.38     1428.19     14.48 o
   0   5   4       70.04       72.37      2.49 o
   1   5   4      131.89      127.33      5.22 o
   2   5   4       36.59       42.54      2.11 o
   3   5   4     2363.68     2509.69     24.77 o
   4   5   4       10.05        3.43      1.41 o
   5   5   4       41.43       51.89      3.83 o
   6   5   4     1143.47     1176.27     16.08 o
   7   5   4      364.91      351.24      7.47 o
   8   5   4        0.01       -1.75      2.02 o
   9   5   4        7.34       14.01      3.16 o
  10   5   4       52.74       30.48      4.89 o
  11   5   4      262.08      265.24     10.55 o
  12   5   4       44.42       37.52      7.35 o
  13   5   4      218.70      258.79     17.23 o
  14   5   4        9.96        5.98      7.39 o
  15   5   4       10.10        6.17      5.09 o
  16   5   4      554.31      615.21     26.97 o
  17   5   4      239.75      255.18     14.44 o
 -15   6   4        3.18        9.86      5.57 o
 -14   6   4        0.10        4.67      5.95 o
 -13   6   4      374.25      413.48     16.32 o
 -12   6   4      107.14      126.98      8.81 o
 -11   6   4       12.95       16.57      4.92 o
 -10   6   4      298.42      292.30     11.26 o
  -9   6   4      166.86      193.41     10.86 o
  -8   6   4       69.38       61.23      7.27 o
  -7   6   4       37.21       34.10      4.87 o
  -6   6   4       10.70        5.93      3.41 o
  -5   6   4       56.52       41.56      4.52 o
  -4   6   4     1231.35     1289.81     21.25 o
  -3   6   4     1136.95     1224.15     17.27 o
  -2   6   4     2816.71     2856.28     32.82 o
  -1   6   4     4044.14     4025.75     37.19 o
   0   6   4      527.93      566.79      7.33 o
   1   6   4       66.77       66.22      2.93 o
   2   6   4     1679.55     1750.99     16.15 o
   3   6   4       89.21      129.45      4.66 o
   4   6   4      858.25      856.94     11.35 o
   5   6   4       58.55       47.92      3.17 o
   6   6   4     1415.21     1415.87     16.69 o
   7   6   4     1393.95     1429.96     18.42 o
   8   6   4       27.90       30.20      3.69 o
   9   6   4       96.42       83.79      5.61 o
  10   6   4      539.30      579.05     12.97 o
  11   6   4      345.87      343.69     11.94 o
  12   6   4      595.74      554.87     15.97 o
  13   6   4       35.74       36.52      6.31 o
  14   6   4        8.54       11.28      5.20 o
  15   6   4        7.12        2.29      4.87 o
  16   6   4        6.55        6.01      5.43 o
  17   6   4       25.03       21.67      6.71 o
 -14   7   4       49.09       51.05      8.87 o
 -13   7   4        3.73        7.75      4.98 o
 -12   7   4        3.34        6.25      4.36 o
 -11   7   4      123.64      115.90      8.93 o
 -10   7   4        0.29        2.70      3.92 o
  -9   7   4     1036.97     1051.97     26.74 o
  -8   7   4      148.27      143.64      8.38 o
  -7   7   4      141.27      144.79      8.34 o
  -6   7   4      139.29      140.79     10.76 o
  -5   7   4      312.13      316.31     10.13 o
  -4   7   4      575.60      589.81     27.26 o
  -3   7   4     2601.03     2584.95     39.67 o
  -2   7   4     1625.26     1714.18     22.82 o
  -1   7   4       10.53       11.26      2.45 o
   0   7   4     5261.96     5377.74     49.55 o
   1   7   4     1082.95     1201.88     16.21 o
   2   7   4       13.05        7.66      1.91 o
   3   7   4      195.03      202.34      5.30 o
   4   7   4       97.93       95.84      4.60 o
   5   7   4      197.39      217.88      5.39 o
   6   7   4      669.10      698.64     10.18 o
   7   7   4       37.09       37.41      3.41 o
   8   7   4      272.86      248.23      8.81 o
   9   7   4      668.41      609.38     12.96 o
  10   7   4        3.66        4.24      3.37 o
  11   7   4      104.14      120.08      7.46 o
  12   7   4       59.76       39.57      8.68 o
  13   7   4      148.19      139.24     10.08 o
  14   7   4       12.73       17.03      5.42 o
  15   7   4        1.64        6.56      5.15 o
  16   7   4        1.13       -3.32      4.93 o
  17   7   4        2.75        1.47      5.51 o
 -14   8   4      177.73      201.70     13.67 o
 -13   8   4        2.10        5.36      6.01 o
 -12   8   4        5.89        4.08      5.82 o
 -11   8   4       64.60       59.14      7.82 o
 -10   8   4      135.86      119.37     11.22 o
  -9   8   4        6.60        6.38      4.37 o
  -8   8   4       37.89       51.57      6.37 o
  -7   8   4      847.88      820.45     18.61 o
  -6   8   4       69.33       82.96      6.88 o
  -5   8   4      215.98      225.45     10.54 o
  -4   8   4       75.65       64.90      6.68 o
  -3   8   4     1238.20     1306.14     25.16 o
  -2   8   4        1.45        5.62      3.18 o
  -1   8   4       31.06       20.01      6.66 o
   0   8   4      625.76      685.50     18.02 o
   1   8   4      198.27      200.06      9.33 o
   2   8   4     2476.56     2485.82     25.45 o
   3   8   4       85.41      105.77      4.87 o
   4   8   4      164.36      153.24      5.25 o
   5   8   4       62.34       59.59      3.61 o
   6   8   4      145.42      141.26      5.93 o
   7   8   4      500.24      467.77     10.65 o
   8   8   4      403.65      394.99     10.23 o
   9   8   4      948.83      903.74     21.10 o
  10   8   4      689.07      698.87     14.86 o
  11   8   4        3.36       -1.51      3.15 o
  12   8   4      457.99      461.58     17.55 o
  13   8   4      248.24      235.20     14.93 o
  14   8   4        3.89        5.23      4.96 o
  15   8   4        4.55        7.37      8.17 o
  16   8   4       40.99       30.74      6.94 o
  17   8   4       20.88       17.73     10.47 o
 -13   9   4       30.66       36.12      8.02 o
 -12   9   4       17.51       17.89     20.80 o
 -11   9   4      120.16      127.50     10.97 o
 -10   9   4        3.47        2.42      4.45 o
  -9   9   4      826.41      857.89     20.83 o
  -8   9   4       35.60       37.42      6.08 o
  -7   9   4       29.52       17.43      5.02 o
  -6   9   4        6.18        2.62      3.89 o
  -5   9   4      539.00      548.39     19.46 o
  -4   9   4       32.85       24.20      5.04 o
  -3   9   4       50.22       20.40      8.71 o
  -1   9   4       45.18       39.95      5.54 o
   0   9   4      146.42      162.84      6.02 o
   1   9   4     1718.97     1686.61     27.97 o
   2   9   4        0.08       -0.08      2.42 o
   3   9   4     1458.62     1533.41     18.75 o
   4   9   4      660.53      676.76     11.47 o
   5   9   4      117.39      112.80      5.61 o
   6   9   4       11.12       11.42      3.40 o
   7   9   4        0.91        3.00      2.31 o
   8   9   4      197.28      215.46      8.04 o
   9   9   4      436.79      402.84     11.01 o
  10   9   4      273.92      293.52      9.99 o
  11   9   4       45.30       37.16      7.23 o
  12   9   4       48.67       37.95      7.38 o
  13   9   4      135.60      118.55      9.54 o
  14   9   4        3.31        2.72      4.58 o
  15   9   4      102.13      104.28      9.81 o
  16   9   4      185.90      205.91     12.83 o
  17   9   4        0.39        3.59      5.64 o
 -12  10   4       26.41       35.35      8.36 o
 -11  10   4        2.24        6.50      5.59 o
 -10  10   4        0.04        2.09      5.37 o
  -9  10   4      307.98      281.55     19.82 o
  -8  10   4       25.14       20.24      6.73 o
  -7  10   4      380.27      413.11     14.08 o
  -6  10   4      210.58      245.01     12.37 o
  -5  10   4        0.53       -0.75      5.93 o
  -4  10   4       97.65       69.73     13.09 o
  -3  10   4      967.86      917.34     35.03 o
  -2  10   4     2176.12     1974.28     35.59 o
  -1  10   4       42.63       32.95      5.39 o
   0  10   4        0.17       -4.16      4.16 o
   1  10   4      262.28      230.10      7.58 o
   2  10   4       62.48       61.35      6.17 o
   3  10   4        6.45        5.56      2.94 o
   4  10   4       33.75       35.29      3.73 o
   5  10   4       87.80      101.45      6.11 o
   6  10   4      471.60      467.69     11.71 o
   7  10   4      830.00      790.00     13.93 o
   8  10   4      971.45      988.99     29.72 o
   9  10   4      642.99      664.95     14.74 o
  10  10   4       25.58       35.44      5.81 o
  11  10   4        1.30       -3.46      3.68 o
  12  10   4       26.68       26.84      7.34 o
  13  10   4      334.49      358.33     13.96 o
  14  10   4        0.05        2.96      4.92 o
  15  10   4       97.83      103.10     11.33 o
  16  10   4       31.73       27.70      7.37 o
  17  10   4        0.55        6.66      5.97 o
 -11  11   4       68.57       57.35      8.35 o
 -10  11   4      279.08      317.94     15.67 o
  -9  11   4        2.07        1.94      5.58 o
  -8  11   4      109.42      102.84     26.14 o
  -7  11   4        3.67        0.58      4.31 o
  -6  11   4       14.24       18.25      5.96 o
  -5  11   4      214.08      203.74     15.70 o
  -4  11   4        0.29        2.22      5.16 o
  -3  11   4       72.49       38.48     15.36 o
  -2  11   4      184.43      163.74      9.65 o
  -1  11   4      233.43      235.99     10.75 o
   0  11   4      745.80      656.02     19.53 o
   1  11   4      169.18      120.85      6.45 o
   2  11   4        0.10        0.72      2.89 o
   3  11   4       81.48       75.10      5.76 o
   4  11   4      785.42      749.05     14.94 o
   5  11   4       70.07       71.76      5.91 o
   6  11   4        4.18        3.01      2.93 o
   7  11   4     1355.59     1341.90     19.71 o
   8  11   4     1868.06     1870.65     26.94 o
   9  11   4      248.38      221.61      8.99 o
  10  11   4       21.63       23.87      5.65 o
  11  11   4       13.65       14.72      5.24 o
  12  11   4        2.02        5.73      7.11 o
  13  11   4      365.80      414.08     15.57 o
  14  11   4       78.53       66.58      8.73 o
  15  11   4        1.23       -1.73      5.13 o
  16  11   4       48.88       53.07      8.56 o
 -10  12   4      103.83       89.22     15.30 o
  -9  12   4      303.08      316.58     21.71 o
  -8  12   4      122.57      121.78     23.08 o
  -7  12   4       14.70        8.06      5.92 o
  -6  12   4      172.86      199.53     11.75 o
  -5  12   4      266.78      249.77     23.68 o
  -4  12   4      126.39      135.02     15.09 o
  -3  12   4      126.27      106.73     10.29 o
  -2  12   4       72.30       63.81      7.49 o
  -1  12   4       42.76       34.55      6.47 o
   0  12   4      225.21      205.61     10.78 o
   1  12   4       27.59       19.61      5.02 o
   2  12   4      481.83      459.14     11.56 o
   3  12   4      185.42      162.73      7.83 o
   4  12   4      503.23      475.91     18.56 o
   5  12   4        1.09        1.97      3.20 o
   6  12   4       16.56       16.20      4.08 o
   7  12   4      502.89      481.12     13.39 o
   8  12   4       56.45       54.34      5.22 o
   9  12   4      606.59      592.68     16.74 o
  10  12   4      178.49      187.89     14.08 o
  11  12   4      281.17      288.32     12.72 o
  12  12   4       16.28        0.18      5.03 o
  13  12   4       65.52       65.65      8.30 o
  14  12   4       61.41       58.99      8.45 o
  15  12   4        5.57        2.21      5.65 o
  16  12   4      190.47      227.50     13.87 o
  -9  13   4       82.58       83.34      9.65 o
  -8  13   4       31.78       40.54      8.79 o
  -7  13   4        7.72       15.26      7.59 o
  -6  13   4       68.02       86.47     10.74 o
  -5  13   4       13.21        4.42      6.51 o
  -4  13   4       29.33       32.19      8.47 o
  -3  13   4        7.07        5.55      5.74 o
  -2  13   4      145.37      158.02     12.66 o
  -1  13   4      140.76      150.67     10.69 o
   0  13   4       39.52       48.01      6.75 o
   1  13   4       48.09       27.45      5.65 o
   2  13   4      118.28      117.95     12.34 o
   3  13   4        0.05        2.05      3.97 o
   4  13   4      758.09      786.81     18.18 o
   5  13   4      255.62      243.73      9.50 o
   6  13   4       27.65       37.76      5.27 o
   7  13   4      344.54      334.88     13.16 o
   8  13   4      167.01      195.78     11.77 o
   9  13   4       17.29        8.70      5.16 o
  10  13   4       74.74       74.58      8.18 o
  11  13   4       93.07       81.24      8.85 o
  12  13   4      250.63      245.95     12.94 o
  13  13   4       28.47       34.03      6.88 o
  14  13   4       77.79       75.24     14.15 o
  15  13   4       76.81      104.56     10.63 o
  -8  14   4      487.55      485.76     20.58 o
  -7  14   4        2.51        2.21      5.69 o
  -6  14   4        0.05       12.25      7.15 o
  -5  14   4        0.76        6.37      6.60 o
  -4  14   4       83.04       97.20     11.47 o
  -2  14   4        9.18        7.07      5.83 o
  -1  14   4       32.23       37.25      8.25 o
   0  14   4        4.47       -0.55     20.15 o
   1  14   4        1.72        2.78      4.74 o
   2  14   4        8.88       11.40      6.12 o
   3  14   4        0.07        7.21      8.06 o
   4  14   4      129.14      163.94     13.10 o
   5  14   4       16.68       17.60      5.15 o
   6  14   4        0.15       -3.52      6.98 o
   7  14   4       10.43        6.44      4.68 o
   8  14   4       69.05       66.99      9.40 o
   9  14   4       88.22      104.94     11.26 o
  10  14   4       35.17       45.92      8.90 o
  11  14   4       28.39       25.91      7.96 o
  12  14   4       71.29       53.82      9.59 o
  13  14   4       45.64       39.99      8.26 o
  14  14   4      316.75      312.81     14.97 o
  15  14   4       66.02       62.36      9.12 o
  -6  15   4       56.70       52.20      9.29 o
  -5  15   4        0.18       18.96     12.41 o
  -4  15   4        0.41        4.04      6.74 o
  -3  15   4      383.04      408.45     19.18 o
  -2  15   4       42.00       79.12     20.23 o
  -1  15   4      216.73      258.09     16.12 o
   0  15   4       13.32       25.31     11.97 o
   1  15   4       17.35       22.21      6.87 o
   2  15   4       80.35       89.54     11.00 o
   3  15   4       23.08       20.04      6.88 o
   4  15   4       76.53       95.19     15.45 o
   5  15   4        4.13        8.73      6.24 o
   6  15   4        0.04        3.48      4.49 o
   7  15   4        5.91        8.19      5.13 o
   8  15   4       10.61        7.56      5.85 o
   9  15   4       10.04        3.93      5.85 o
  10  15   4       71.18       85.98     11.33 o
  11  15   4      230.13      245.73     16.77 o
  12  15   4        7.23        0.48      7.49 o
  13  15   4        2.70        5.47      9.63 o
  14  15   4       11.87        1.06      7.49 o
  -5  16   4        0.67       18.38      6.79 o
  -4  16   4       34.62       25.18      7.47 o
  -3  16   4       29.34       32.43     18.00 o
  -2  16   4        0.31        6.59      8.97 o
   0  16   4      194.38      262.29     16.72 o
   1  16   4        1.06       14.84      7.03 o
   2  16   4       62.60       87.75     29.09 o
   3  16   4      337.42      422.24     20.06 o
   4  16   4        5.48       12.31      6.84 o
   5  16   4       38.37       29.04      8.04 o
   6  16   4      158.81      193.56     25.16 o
   7  16   4      253.37      282.12     38.50 o
   8  16   4       54.65       64.45      9.70 o
   9  16   4       76.27       83.40     16.02 o
  10  16   4        6.04        2.93      6.91 o
  11  16   4       22.32       17.23      7.66 o
  12  16   4       34.10       48.00      9.79 o
  -3  17   4        0.74       25.06     13.58 o
  -2  17   4       23.48       40.53     13.86 o
  -1  17   4      107.17       94.23     31.89 o
   0  17   4       75.95      117.86     25.34 o
   1  17   4        0.32       -1.05     12.05 o
   2  17   4       67.20       68.08     10.67 o
   3  17   4      195.03      221.56     32.57 o
   4  17   4        8.18       19.50      7.83 o
   5  17   4        7.60       16.67      7.49 o
   6  17   4       12.75       22.05      7.82 o
   7  17   4       56.89       75.78     11.32 o
   8  17   4        0.64       10.90      8.48 o
   9  17   4       50.41       67.73      9.83 o
  10  17   4        3.34        5.17      8.21 o
  11  17   4       11.05        3.25      7.51 o
   0  18   4       39.12       58.83     12.43 o
   1  18   4      254.78      196.71     92.29 o
   2  18   4        3.65        9.92     15.01 o
   3  18   4       90.24      120.49     20.65 o
   4  18   4      234.26      268.78     23.21 o
   5  18   4      133.87      161.47     41.78 o
   6  18   4       95.85      110.01     20.51 o
   7  18   4       18.60       34.64     10.52 o
   8  18   4       78.69      102.68     14.18 o
  -6 -16   5       25.08       22.39     12.26 o
  -5 -16   5        4.81       12.19      9.43 o
  -4 -16   5       43.27       53.71     23.59 o
 -10 -15   5       26.85       13.43     11.73 o
  -9 -15   5       18.35       28.45     13.14 o
  -8 -15   5       20.65       13.85     10.97 o
  -7 -15   5       24.89       23.65     11.95 o
  -6 -15   5       24.33       17.59     11.66 o
  -5 -15   5       78.99       71.89     12.85 o
  -4 -15   5        8.43       10.53      8.82 o
  -3 -15   5       49.06       69.93     24.38 o
  -2 -15   5       54.02       57.97     23.08 o
  -1 -15   5       92.71      123.71     27.93 o
   0 -15   5       24.10       24.22     16.05 o
   1 -15   5      110.73      129.50     16.97 o
 -12 -14   5        6.91       -3.36     10.25 o
 -11 -14   5       35.36       40.57     13.83 o
 -10 -14   5        2.44       -4.27      9.03 o
  -9 -14   5        3.36        4.22      9.52 o
  -8 -14   5        4.39       -7.63      7.63 o
  -7 -14   5       13.96        8.46     10.26 o
  -6 -14   5       21.81       15.28     10.64 o
  -5 -14   5      218.29      262.16     60.38 o
  -4 -14   5        8.89       10.34      7.81 o
  -3 -14   5       29.28       37.34     15.01 o
  -2 -14   5       44.79       35.14     14.32 o
  -1 -14   5      421.01      478.68     43.19 o
   0 -14   5       78.88       90.10     14.24 o
   1 -14   5      204.43      217.08     19.45 o
   2 -14   5      163.60      190.87     19.28 o
   3 -14   5      520.22      556.16     27.51 o
   4 -14   5       24.44       19.97     11.09 o
 -13 -13   5       94.42       76.70     17.57 o
 -12 -13   5        0.51        2.40     10.27 o
 -11 -13   5       12.96       23.39     11.41 o
 -10 -13   5       25.86       30.93     11.57 o
  -9 -13   5       60.44       88.33     16.16 o
  -8 -13   5      116.32      130.90     18.38 o
  -7 -13   5        8.34       11.35      9.12 o
  -6 -13   5      142.78      142.36     18.87 o
  -5 -13   5       42.10       45.00     19.25 o
  -4 -13   5      115.05      117.95     20.11 o
  -3 -13   5        0.44       -0.61      6.14 o
  -2 -13   5        3.27       -5.62      5.62 o
  -1 -13   5       41.29       45.07     19.31 o
   0 -13   5       47.76       47.86     10.68 o
   1 -13   5      349.61      376.64     21.35 o
   2 -13   5        0.17       16.75      8.81 o
   3 -13   5       86.18       91.72     14.07 o
   4 -13   5      172.50      175.17     17.91 o
   5 -13   5       89.49      102.55     17.88 o
   6 -13   5      124.30      146.87     16.92 o
 -14 -12   5        0.91        3.85     10.64 o
 -13 -12   5       11.44        8.57     10.48 o
 -12 -12   5        2.67       -6.02      7.76 o
 -11 -12   5      153.13      151.18     19.53 o
 -10 -12   5       34.38       31.19     11.84 o
  -9 -12   5        3.90        3.15      6.03 o
  -8 -12   5       80.31       80.87     10.58 o
  -7 -12   5      108.80      122.91     12.30 o
  -6 -12   5      222.48      249.84     15.39 o
  -5 -12   5       57.13       47.04      7.83 o
  -4 -12   5       22.08       12.31      5.73 o
  -3 -12   5        0.02        5.57      5.17 o
  -2 -12   5       35.22       35.27      7.15 o
  -1 -12   5      120.97      121.64     13.73 o
   0 -12   5        6.83        0.86      6.02 o
   1 -12   5        8.23       18.76      7.77 o
   2 -12   5       88.00       79.93     12.28 o
   3 -12   5       12.43       21.91      8.90 o
   4 -12   5        7.20        5.08     11.07 o
   5 -12   5       41.90       66.26     16.74 o
   6 -12   5        0.78       20.83      8.17 o
   7 -12   5        0.13       15.36      9.89 o
 -15 -11   5      110.66      117.99     20.63 o
 -14 -11   5      105.78      104.68     18.64 o
 -13 -11   5        6.97       13.73     11.13 o
 -12 -11   5       64.29       58.78     14.24 o
 -11 -11   5       90.70       73.60     10.39 o
 -10 -11   5       15.11        3.32      5.70 o
  -9 -11   5        0.67       -4.13      4.99 o
  -8 -11   5        6.61        5.62      5.50 o
  -7 -11   5       55.64       38.03      8.08 o
  -6 -11   5        1.31       -1.89      5.06 o
  -5 -11   5       16.78       22.20      5.95 o
  -4 -11   5       52.08       55.68      7.63 o
  -3 -11   5       28.70       25.23      6.03 o
  -2 -11   5       34.01       31.88      6.43 o
  -1 -11   5      189.60      186.84     12.71 o
   0 -11   5      131.80      109.52     12.37 o
   1 -11   5      188.73      180.26     12.82 o
   2 -11   5      538.79      543.54     23.85 o
   3 -11   5       42.02       50.53     10.04 o
   4 -11   5       33.52       35.79      9.11 o
   5 -11   5       34.58       44.57      9.75 o
   6 -11   5      147.53      173.89     17.06 o
   7 -11   5      137.74      156.37     11.62 o
   8 -11   5       13.58       43.28     14.24 o
 -15 -10   5      193.04      211.31     25.46 o
 -14 -10   5        7.99       -4.73      7.65 o
 -13 -10   5       11.37       10.87      6.66 o
 -12 -10   5       75.68       64.60      9.86 o
 -11 -10   5       38.59       33.31      7.91 o
 -10 -10   5        5.17       -4.72      5.13 o
  -9 -10   5        7.81        0.00      5.52 o
  -8 -10   5        3.65        4.65      5.14 o
  -7 -10   5      134.34      129.98     12.45 o
  -6 -10   5        6.95        0.44      4.91 o
  -5 -10   5       60.67       66.95      7.75 o
  -4 -10   5      277.31      282.50     16.27 o
  -3 -10   5      248.31      256.87     12.06 o
  -2 -10   5       21.33       14.97      5.39 o
  -1 -10   5      549.27      542.95     17.29 o
   0 -10   5       73.30       67.53      8.05 o
   1 -10   5       73.82       82.58      8.78 o
   2 -10   5      940.08      879.10     22.96 o
   3 -10   5      490.85      486.59     14.38 o
   4 -10   5      149.66      149.92     14.60 o
   5 -10   5       87.95       96.70     14.30 o
   6 -10   5        2.84        3.03     18.46 o
   7 -10   5       17.56       15.79      4.59 o
   8 -10   5        9.61       27.98      8.51 o
   9 -10   5      273.61      313.70     17.61 o
  10 -10   5        0.22        6.91     12.02 o
 -16  -9   5        6.67        5.36     10.93 o
 -15  -9   5      318.24      352.46     27.84 o
 -14  -9   5      143.81      128.38     18.89 o
 -13  -9   5       16.69       26.01      7.98 o
 -12  -9   5       21.61       17.18      6.74 o
 -11  -9   5        0.36        1.44      5.07 o
 -10  -9   5        0.73        0.56      4.76 o
  -9  -9   5      160.08      145.44     12.60 o
  -8  -9   5        0.48        5.45      6.19 o
  -7  -9   5       29.06       18.59      6.02 o
  -6  -9   5       62.40       70.88      8.70 o
  -5  -9   5      492.50      506.44     30.07 o
  -4  -9   5       16.45       17.23      7.23 o
  -3  -9   5      492.00      441.25     14.66 o
  -2  -9   5       30.88       31.85      5.99 o
  -1  -9   5      115.69      115.60      9.31 o
   0  -9   5      724.67      713.53     19.06 o
   1  -9   5       10.65        7.52      4.52 o
   2  -9   5      589.76      565.28     22.47 o
   3  -9   5       10.77        5.55      3.81 o
   4  -9   5       96.86       89.52      8.44 o
   5  -9   5       17.86       21.67      7.29 o
   6  -9   5       45.29       26.78      8.26 o
   7  -9   5      119.91      127.33     15.56 o
   8  -9   5      142.26      152.77     10.18 o
   9  -9   5      119.48      146.19     10.25 o
  10  -9   5       14.76       28.08     13.02 o
  11  -9   5       13.80       23.79      6.09 o
 -16  -8   5       58.29       77.42     17.30 o
 -15  -8   5       17.57        0.13     10.92 o
 -14  -8   5      104.64      113.13     12.57 o
 -13  -8   5        1.49        7.67      6.07 o
 -12  -8   5      223.07      251.40     14.70 o
 -11  -8   5       30.09       22.04      6.73 o
 -10  -8   5      124.30      104.28     13.65 o
  -9  -8   5      360.85      345.09     15.67 o
  -8  -8   5        6.75        1.62      4.38 o
  -7  -8   5        0.22       -3.33      3.81 o
  -6  -8   5     1265.07     1172.76     27.68 o
  -5  -8   5     1129.49     1039.27     20.46 o
  -4  -8   5     1213.52     1222.40     20.90 o
  -3  -8   5       56.59       37.82      8.59 o
  -2  -8   5       22.71       19.90      6.22 o
  -1  -8   5       26.09       31.61      5.48 o
   0  -8   5     3819.20     3763.58     52.71 o
   1  -8   5     6469.13     6097.75     76.31 o
   2  -8   5     1760.54     1688.15     26.86 o
   3  -8   5      105.62      102.94      7.51 o
   4  -8   5       94.08       77.96      6.84 o
   5  -8   5      376.33      351.25     12.83 o
   6  -8   5       21.14       25.86      4.98 o
   7  -8   5       37.49       41.29      8.79 o
   8  -8   5       56.15       53.36     13.88 o
   9  -8   5       11.90       19.25      7.46 o
  10  -8   5       29.87       39.43      7.47 o
  11  -8   5       72.97       63.50      8.91 o
  12  -8   5       11.32       20.11      5.97 o
 -17  -7   5        2.12       19.73     13.09 o
 -16  -7   5       29.72       37.08     13.32 o
 -15  -7   5       15.08       23.22      8.11 o
 -14  -7   5        6.32       20.56      7.43 o
 -13  -7   5        0.80        1.51      5.57 o
 -12  -7   5       98.19      101.55     10.76 o
 -11  -7   5       20.70       12.19     10.40 o
 -10  -7   5      374.02      356.16     21.84 o
  -9  -7   5     1050.22     1073.84     26.62 o
  -8  -7   5        0.56        0.13      4.14 o
  -7  -7   5     1042.90     1012.03     24.85 o
  -6  -7   5      347.02      352.97     16.91 o
  -5  -7   5       39.18       34.61      4.72 o
  -4  -7   5     2166.34     2141.83     33.69 o
  -3  -7   5      334.01      345.52     11.59 o
  -2  -7   5      773.78      758.96     17.36 o
  -1  -7   5      445.66      458.28     13.50 o
   0  -7   5     1863.76     1773.68     27.47 o
   1  -7   5     4134.39     4076.42     47.03 o
   2  -7   5     3416.51     3289.71     40.36 o
   3  -7   5     1300.88     1244.37     21.32 o
   4  -7   5      293.07      284.14     10.11 o
   5  -7   5       38.16       40.43      5.37 o
   6  -7   5        0.01       -0.68      2.25 o
   7  -7   5       38.92       33.63      4.24 o
   8  -7   5      168.44      197.28     12.22 o
   9  -7   5      184.77      153.64     10.85 o
  10  -7   5      317.52      342.51     14.05 o
  11  -7   5      388.15      399.28     17.77 o
  12  -7   5       13.74        4.51      4.72 o
 -17  -6   5        0.10        5.05     10.83 o
 -16  -6   5      113.41      117.43     19.64 o
 -15  -6   5        2.93        6.10     11.61 o
 -14  -6   5       19.92       23.79      8.74 o
 -13  -6   5       24.32       18.55      6.58 o
 -12  -6   5      269.42      225.63     13.45 o
 -11  -6   5      177.59      178.74     12.87 o
 -10  -6   5      106.44       97.25      9.62 o
  -9  -6   5      760.62      661.61     19.56 o
  -8  -6   5       86.77       82.65      9.42 o
  -7  -6   5        8.14       15.64      4.64 o
  -6  -6   5       92.10      111.01      6.95 o
  -5  -6   5      761.71      775.88     23.52 o
  -4  -6   5      347.76      400.55      9.30 o
  -3  -6   5        2.55        2.81      1.87 o
  -2  -6   5       54.79       63.56      4.27 o
  -1  -6   5        0.49        0.15      2.30 o
   0  -6   5     1060.05     1017.53     17.14 o
   1  -6   5     1033.91     1039.29     17.65 o
   2  -6   5      220.11      217.77      8.22 o
   3  -6   5      494.97      458.17     11.70 o
   4  -6   5      352.99      352.74     10.65 o
   5  -6   5      253.50      244.64     15.11 o
   6  -6   5      416.27      423.23     11.65 o
   7  -6   5       98.83       94.33      7.81 o
   8  -6   5       11.71       12.75      3.67 o
   9  -6   5        0.74        5.89      3.79 o
  10  -6   5      181.36      200.38     10.97 o
  11  -6   5       84.07      104.87     10.79 o
  12  -6   5      131.70      146.68     21.36 o
  13  -6   5       34.76       34.83      7.66 o
 -17  -5   5       10.27       19.80     13.25 o
 -16  -5   5      180.92      196.25     23.55 o
 -15  -5   5       85.51       89.76     11.36 o
 -14  -5   5      214.88      218.61     14.90 o
 -13  -5   5       64.00       55.43     17.09 o
 -12  -5   5        3.47        6.96      5.13 o
 -11  -5   5      228.13      220.11     12.32 o
 -10  -5   5        3.47        2.13      4.56 o
  -9  -5   5       17.41       11.37      5.22 o
  -8  -5   5     1611.03     1547.67     30.95 o
  -7  -5   5      338.41      332.36      9.90 o
  -6  -5   5      319.29      351.89      9.81 o
  -5  -5   5      646.46      682.69     10.80 o
  -4  -5   5      562.82      501.18     12.03 o
  -3  -5   5      191.99      238.86      7.57 o
  -2  -5   5      465.81      443.64      8.54 o
  -1  -5   5     1098.35     1045.40     13.62 o
   0  -5   5      433.42      425.25      8.07 o
   1  -5   5      109.74      141.17      5.03 o
   2  -5   5      284.14      290.40      8.65 o
   3  -5   5     1089.96     1110.61     21.58 o
   4  -5   5      131.35      131.25      8.69 o
   5  -5   5        1.82       -2.12      2.78 o
   6  -5   5       44.26       37.67      4.61 o
   7  -5   5      263.61      256.10      9.10 o
   8  -5   5       43.04       36.47      4.55 o
   9  -5   5      470.16      483.87     13.29 o
  10  -5   5        0.24        6.72      3.85 o
  11  -5   5       22.28       36.72      7.11 o
  12  -5   5       13.10       10.50      5.71 o
  13  -5   5       28.25       33.03      7.06 o
  14  -5   5        2.78       16.92      8.12 o
 -16  -4   5        0.19       -5.52      6.88 o
 -15  -4   5      319.83      359.76     18.24 o
 -14  -4   5      117.59      115.04     12.18 o
 -13  -4   5       12.73        0.49      5.46 o
 -12  -4   5        4.61        9.33      5.64 o
 -11  -4   5      229.45      199.90     11.57 o
 -10  -4   5      180.05      160.29     12.82 o
  -9  -4   5        0.72        1.13      3.85 o
  -8  -4   5       44.40       65.46      6.82 o
  -7  -4   5      696.82      657.63     13.76 o
  -6  -4   5      242.26      291.14      8.49 o
  -5  -4   5      102.46      135.83      8.02 o
  -4  -4   5       82.05       67.35      5.30 o
  -3  -4   5     3362.10     3575.93     80.24 o
  -2  -4   5      825.89      934.35     11.40 o
  -1  -4   5        0.34        2.51      1.26 o
   0  -4   5      193.59      197.42      4.95 o
   1  -4   5     1384.79     1295.05     16.63 o
   2  -4   5       20.50       22.41      2.95 o
   3  -4   5     2549.47     2638.28     37.63 o
   4  -4   5       22.69       26.30      4.99 o
   5  -4   5      124.75      125.53      6.30 o
   6  -4   5       72.48       83.22      5.49 o
   7  -4   5      480.32      471.03     11.80 o
   8  -4   5       59.24       63.75      6.71 o
   9  -4   5      185.02      177.03      8.31 o
  10  -4   5      388.14      377.79     12.02 o
  11  -4   5      410.07      416.09     36.26 o
  12  -4   5       17.49       15.07      5.56 o
  13  -4   5       83.28       73.02      9.80 o
  14  -4   5        1.05       11.36     12.90 o
  15  -4   5       54.06       47.32     11.32 o
 -16  -3   5        8.86        4.70     10.84 o
 -15  -3   5       71.05       62.38     10.23 o
 -14  -3   5       10.79        4.70      6.04 o
 -13  -3   5       70.53       73.11     13.89 o
 -12  -3   5      139.52      144.59     20.88 o
 -11  -3   5        0.12        3.85      7.88 o
 -10  -3   5     1261.48     1181.34     26.56 o
  -9  -3   5      138.50      144.02     17.75 o
  -8  -3   5       17.40       15.28      3.34 o
  -7  -3   5     1079.00     1035.98     21.83 o
  -6  -3   5      224.03      286.84      8.28 o
  -5  -3   5      163.87      168.02      5.92 o
  -4  -3   5      168.42      190.09     10.29 o
  -3  -3   5     2906.26     3130.27     61.17 o
  -2  -3   5     3532.63     3689.94     51.62 o
  -1  -3   5        0.26       -1.45      1.45 o
   0  -3   5      220.06      201.85      4.49 o
   1  -3   5     2342.13     2460.53     23.44 o
   2  -3   5        5.24        3.24      1.38 o
   3  -3   5      343.34      378.62      7.06 o
   4  -3   5      320.34      333.97     10.30 o
   5  -3   5       48.08       52.33      4.29 o
   6  -3   5       70.34       58.24      4.85 o
   7  -3   5        0.33        4.77      2.16 o
   8  -3   5        5.03        3.39      2.73 o
   9  -3   5      217.77      199.09      9.08 o
  10  -3   5       90.46       68.36      6.91 o
  11  -3   5       16.99       28.18      5.19 o
  12  -3   5      112.80      112.63     11.35 o
  13  -3   5       56.53       52.38      8.54 o
  14  -3   5        0.06       -3.30      5.26 o
  15  -3   5       43.55       25.25      7.45 o
 -16  -2   5        0.00        5.88     10.70 o
 -15  -2   5      155.71      158.54     20.76 o
 -14  -2   5        6.50       17.24      8.51 o
 -13  -2   5      473.20      469.72     26.18 o
 -12  -2   5       79.23       70.51     10.19 o
 -11  -2   5       85.56       94.22      7.96 o
 -10  -2   5      765.55      761.90     17.69 o
  -9  -2   5      133.77      119.94      7.70 o
  -8  -2   5      228.75      222.92      7.24 o
  -7  -2   5      191.15      236.82      6.95 o
  -6  -2   5       11.54        8.14      2.07 o
  -5  -2   5      581.55      661.18     25.40 o
  -4  -2   5     3320.25     3731.69     69.80 o
  -3  -2   5     1849.09     1854.73     37.73 o
  -2  -2   5      116.40      121.38      5.32 o
  -1  -2   5      598.20      559.14     31.85 o
   0  -2   5        8.03       14.59      4.05 o
   1  -2   5      121.24      150.80      9.71 o
   2  -2   5     2946.89     3162.81     28.68 o
   3  -2   5     1117.16     1213.72     14.73 o
   4  -2   5       25.94       47.62      3.53 o
   5  -2   5      359.55      322.88      8.00 o
   6  -2   5       32.15       27.60      3.47 o
   7  -2   5       44.80       61.76      4.26 o
   8  -2   5       98.11       90.69      8.70 o
   9  -2   5      312.91      300.99     18.17 o
  10  -2   5      113.56      104.84      8.07 o
  11  -2   5        0.10        1.41      3.66 o
  12  -2   5      158.46      147.36     10.33 o
  13  -2   5      199.86      190.35     16.11 o
  14  -2   5       19.44        9.15      6.03 o
  15  -2   5       19.69       18.72     11.52 o
  16  -2   5      179.85      153.05     13.48 o
 -16  -1   5        0.10       18.97     11.50 o
 -15  -1   5      246.32      301.88     24.82 o
 -14  -1   5       10.59       14.36      3.84 o
 -13  -1   5      148.02      148.88     11.18 o
 -12  -1   5      927.30      837.06     19.31 o
 -11  -1   5      288.30      285.47      8.21 o
 -10  -1   5       33.99       27.63      6.09 o
  -9  -1   5       83.49       72.94      6.20 o
  -8  -1   5     1025.22      981.54     15.48 o
  -7  -1   5      210.84      248.26      6.87 o
  -6  -1   5     1541.78     1518.76     22.58 o
  -5  -1   5     2752.21     2935.48     39.37 o
  -4  -1   5     2248.56     2338.05     45.56 o
  -3  -1   5     4643.98     5011.70     53.47 o
  -2  -1   5      688.24      728.44     11.16 o
  -1  -1   5      182.96      214.06      9.87 o
   0  -1   5       55.59       61.23      4.00 o
   1  -1   5       79.45       65.56      6.12 o
   2  -1   5      430.02      525.64     30.65 o
   3  -1   5      325.28      301.78      5.51 o
   4  -1   5     3913.47     4159.52     37.34 o
   5  -1   5      201.77      206.26      7.70 o
   6  -1   5       24.76       22.48      2.54 o
   7  -1   5        0.00       -0.95      1.84 o
   8  -1   5      174.00      161.52      7.06 o
   9  -1   5       32.98       29.43      4.25 o
  10  -1   5       79.69       87.61      9.98 o
  11  -1   5       46.54       57.23      6.59 o
  12  -1   5       61.25       49.69      8.26 o
  13  -1   5        3.43        2.22      6.73 o
  14  -1   5        6.87       11.30      5.56 o
  15  -1   5        9.63        8.89      6.07 o
  16  -1   5        0.37        3.74      5.72 o
 -15   0   5       15.98       31.32      8.92 o
 -14   0   5       17.93       14.61      4.17 o
 -13   0   5       55.82       58.50      5.72 o
 -12   0   5      128.39      127.59      6.32 o
 -11   0   5        9.31       11.54      4.04 o
 -10   0   5     2774.56     2770.95     32.17 o
  -9   0   5        2.18        4.96      2.19 o
  -8   0   5      131.68      108.99      5.67 o
  -7   0   5       53.65       38.37      7.30 o
  -6   0   5     1712.72     1803.45     25.14 o
  -5   0   5       41.21       55.98      4.12 o
  -4   0   5     3846.99     3888.68     54.94 o
  -3   0   5     1048.64      971.49     16.94 o
  -2   0   5      792.75      849.66     14.91 o
  -1   0   5     2300.09     2425.95     37.63 o
   0   0   5      483.29      466.31     11.73 o
   1   0   5      116.65      129.57      5.07 o
   2   0   5      470.02      457.84     13.26 o
   3   0   5      825.60      907.76     10.91 o
   4   0   5      329.73      369.52      6.07 o
   5   0   5     3209.88     3416.28     43.26 o
   6   0   5      230.72      258.87      6.93 o
   7   0   5      906.63      919.49     12.48 o
   8   0   5      172.84      172.99      7.04 o
   9   0   5     2126.59     2077.52     27.97 o
  10   0   5      156.02      153.11      8.50 o
  11   0   5       43.17       48.88      7.88 o
  12   0   5       38.75       24.00      5.29 o
  13   0   5        8.14        3.37      5.73 o
  14   0   5       75.09       63.13      8.02 o
  15   0   5      375.13      399.21     15.73 o
  16   0   5        6.05       13.55      6.68 o
 -15   1   5        0.22        0.28      3.27 o
 -14   1   5      114.12      126.01     12.86 o
 -13   1   5       37.35       33.89      4.78 o
 -12   1   5       16.84       11.37      3.63 o
 -11   1   5       12.09       12.54      4.07 o
 -10   1   5     2290.22     2272.92     28.96 o
  -9   1   5       30.28       27.44      3.17 o
  -8   1   5     1025.84     1054.63     14.96 o
  -7   1   5       39.60       52.23      4.54 o
  -6   1   5       28.22       22.77      3.94 o
  -5   1   5      239.19      230.72      6.68 o
  -4   1   5      185.09      217.20      9.83 o
  -3   1   5     1711.13     1670.38     31.53 o
  -2   1   5      793.29      833.82     16.98 o
  -1   1   5     4049.52     4355.62     61.15 o
   0   1   5      448.72      494.32     13.17 o
   1   1   5      660.34      688.84      8.03 o
   2   1   5        4.40        3.07      1.20 o
   3   1   5      837.88      810.41     13.10 o
   4   1   5      934.12     1073.13     11.65 o
   5   1   5     2727.56     3026.65     28.22 o
   6   1   5       18.78       22.09      3.89 o
   7   1   5      981.18      965.85     14.89 o
   8   1   5     1492.08     1460.77     23.70 o
   9   1   5      366.05      332.32     10.75 o
  10   1   5      437.79      449.07     13.06 o
  11   1   5      465.12      476.81     14.15 o
  12   1   5        5.09       12.91      4.39 o
  13   1   5        0.39       -0.23      4.14 o
  14   1   5       83.06       91.83      8.83 o
  15   1   5       37.62       32.54      6.83 o
  16   1   5       48.97       34.44      6.94 o
  17   1   5        7.32        5.26      5.84 o
 -15   2   5      247.95      261.67     15.36 o
 -14   2   5      192.51      213.98     10.57 o
 -13   2   5        1.74        1.71      3.51 o
 -12   2   5        0.02       -3.53      3.53 o
 -11   2   5      110.86      124.61      6.83 o
 -10   2   5       67.42       65.47      5.29 o
  -9   2   5     1212.93     1176.09     18.23 o
  -8   2   5       94.60       81.08      4.02 o
  -7   2   5      993.24      980.23     17.01 o
  -6   2   5      127.67      133.84      5.69 o
  -5   2   5     6064.09     6509.32     70.54 o
  -4   2   5     1488.46     1592.30     20.82 o
  -2   2   5      349.33      327.46      4.94 o
  -1   2   5       34.00       52.42      4.36 o
   0   2   5      276.67      307.66      9.07 o
   1   2   5     4397.43     4646.14     41.55 o
   2   2   5      402.62      425.07      6.33 o
   3   2   5      611.24      655.90     10.13 o
   4   2   5     1301.92     1408.76     14.01 o
   5   2   5     1375.48     1362.52     14.68 o
   6   2   5      430.04      481.14      9.97 o
   7   2   5       19.17       11.81      2.85 o
   8   2   5       88.88       93.15     10.23 o
   9   2   5       57.27       67.98      6.94 o
  10   2   5     3173.88     3089.12     42.84 o
  11   2   5       41.84       39.20      5.42 o
  12   2   5       30.97       30.53      5.52 o
  13   2   5       65.59       64.80      7.45 o
  14   2   5       95.98       90.03      8.77 o
  15   2   5        8.64        6.09      5.04 o
  16   2   5       48.93       50.05      7.79 o
  17   2   5       10.98        5.74      5.68 o
 -15   3   5       71.76       77.48     17.13 o
 -14   3   5        6.90        7.51      4.62 o
 -13   3   5        8.49       12.02      3.98 o
 -12   3   5      230.23      227.10      9.13 o
 -11   3   5      301.82      289.08      9.83 o
 -10   3   5        3.94        3.20      3.03 o
  -9   3   5     1151.37     1121.61     29.11 o
  -8   3   5     1079.49     1039.46     14.76 o
  -7   3   5      640.89      652.10     10.01 o
  -6   3   5       83.46       95.56      5.61 o
  -5   3   5      774.56      766.59     16.36 o
  -4   3   5     1394.08     1474.67     19.48 o
  -3   3   5     1105.85     1199.20     26.41 o
  -2   3   5       51.41       67.85      2.58 o
  -1   3   5       46.64       37.58      1.98 o
   0   3   5      531.45      514.03      6.62 o
   1   3   5     1329.80     1413.35     14.92 o
   2   3   5      847.99      933.30     16.30 o
   3   3   5      335.05      304.65      8.95 o
   4   3   5      409.03      420.54      6.05 o
   5   3   5     1483.46     1603.84     16.52 o
   6   3   5     1416.68     1536.80     22.85 o
   7   3   5        1.81       -0.08      2.03 o
   8   3   5      453.07      408.53     13.91 o
   9   3   5      496.18      491.64     12.81 o
  10   3   5     1504.98     1458.47     25.37 o
  11   3   5      253.13      248.51     18.11 o
  12   3   5      740.84      693.51     17.82 o
  13   3   5      134.06      120.97      9.34 o
  14   3   5       29.69       31.04      5.99 o
  15   3   5      131.88      143.20     11.55 o
  16   3   5        0.17        1.48      5.21 o
  17   3   5       15.01       31.87      7.30 o
 -14   4   5        2.54        2.79      3.54 o
 -13   4   5       37.77       31.62      4.95 o
 -12   4   5        9.86       11.89      3.97 o
 -11   4   5       11.80        8.50      3.74 o
 -10   4   5      135.55      139.31      7.30 o
  -9   4   5      152.37      159.29      8.37 o
  -8   4   5      391.04      386.25     10.14 o
  -7   4   5      263.42      275.22      7.81 o
  -6   4   5      125.47      126.22      3.90 o
  -5   4   5       10.79       22.85      2.32 o
  -4   4   5     4256.65     4573.51     66.39 o
  -3   4   5     3045.89     3246.33     48.49 o
  -2   4   5     1813.32     1953.79     23.49 o
  -1   4   5        7.25       13.08      1.70 o
   0   4   5        8.13       16.39      1.85 o
   1   4   5      295.83      253.57      7.14 o
   2   4   5      819.26      892.03     16.26 o
   3   4   5     6231.25     6586.26     60.96 o
   4   4   5     3863.98     4354.38     36.57 o
   5   4   5     2845.64     3135.47     28.36 o
   6   4   5     1113.79     1148.73     18.86 o
   7   4   5      241.90      271.56      7.32 o
   8   4   5     1035.18     1084.04     16.80 o
   9   4   5        1.56       -2.46      2.46 o
  10   4   5       48.20       59.53      7.66 o
  11   4   5       16.36       11.06      3.67 o
  12   4   5      280.32      287.85     11.58 o
  13   4   5      273.28      277.69     18.37 o
  14   4   5       30.66       23.56      5.62 o
  15   4   5      275.73      284.40     15.03 o
  16   4   5       25.29       22.79      6.49 o
  17   4   5       15.70        6.56      6.28 o
 -14   5   5       40.57       45.00      5.52 o
 -13   5   5      136.02      141.97      8.13 o
 -12   5   5       88.39       96.55      9.87 o
 -11   5   5       52.57       43.42      5.34 o
 -10   5   5      372.09      343.17     10.92 o
  -9   5   5      112.91      117.96      6.79 o
  -8   5   5        0.39        3.40      3.25 o
  -7   5   5       23.60       40.65      4.13 o
  -6   5   5      142.36      151.15      4.63 o
  -5   5   5     1711.96     1734.51     19.48 o
  -4   5   5     1269.67     1246.92     25.74 o
  -3   5   5        8.19        3.40      3.30 o
  -2   5   5     4407.87     4686.09     86.44 o
  -1   5   5     1479.51     1584.03     23.32 o
   0   5   5      205.00      212.02      7.85 o
   1   5   5        3.28       13.43      3.99 o
   2   5   5      980.79     1035.34     18.69 o
   3   5   5      135.52      176.07      3.53 o
   4   5   5     1180.75     1377.37     16.04 o
   5   5   5      145.63      166.57      4.41 o
   6   5   5      122.84      133.46      6.22 o
   7   5   5       60.92       36.40      3.55 o
   8   5   5       48.09       52.21      4.35 o
   9   5   5        0.34        2.34      2.36 o
  10   5   5     1473.85     1430.26     25.07 o
  11   5   5      247.70      210.84     17.61 o
  12   5   5        3.99       -0.22      4.09 o
  13   5   5      160.42      163.43     10.19 o
  14   5   5       94.64       91.38      8.81 o
  15   5   5       22.51       23.26      6.29 o
  16   5   5       74.25       80.85      9.44 o
  17   5   5        0.19       -2.75      5.77 o
 -14   6   5        1.95        9.59     10.30 o
 -13   6   5       13.00        3.75      4.22 o
 -12   6   5       96.65       99.48      7.37 o
 -11   6   5       24.30       29.08      4.91 o
 -10   6   5       54.83       51.48      5.56 o
  -9   6   5       70.10       72.64      6.15 o
  -8   6   5      202.02      218.65      8.57 o
  -7   6   5      135.03      145.56      9.53 o
  -6   6   5      229.66      178.73      7.22 o
  -5   6   5       59.22       61.27      3.54 o
  -4   6   5      796.39      822.06     11.38 o
  -3   6   5      126.20      136.95      3.98 o
  -2   6   5      138.45      135.09      4.71 o
  -1   6   5     2649.68     2697.08     29.33 o
   0   6   5        1.16       -0.49      1.40 o
   1   6   5        2.81        0.91      1.45 o
   2   6   5     2875.43     3019.20     26.18 o
   3   6   5     5755.05     6180.58     47.44 o
   4   6   5      141.07      132.13      3.71 o
   5   6   5        9.47       10.08      1.81 o
   6   6   5      186.07      217.45      6.50 o
   7   6   5      717.97      662.07     12.15 o
   8   6   5      220.36      236.08     14.11 o
   9   6   5       14.90        7.21      2.85 o
  10   6   5      275.74      252.09      9.44 o
  11   6   5       59.88       45.62      5.74 o
  12   6   5        1.77        1.68      5.62 o
  13   6   5       87.66       95.00      8.47 o
  14   6   5       25.79       30.38      6.20 o
  15   6   5      117.61       98.93      9.62 o
  16   6   5      124.28      137.04     11.35 o
  17   6   5       11.72       11.15      6.32 o
 -13   7   5      110.15      121.75      8.45 o
 -12   7   5      122.07      120.38      8.00 o
 -11   7   5      204.10      222.38     16.16 o
 -10   7   5      253.59      222.16     11.17 o
  -9   7   5       85.82       89.41      8.01 o
  -8   7   5        5.78       15.26      4.05 o
  -7   7   5      461.65      442.66     12.04 o
  -6   7   5        1.68        3.45      4.82 o
  -5   7   5        9.21        6.98      3.76 o
  -4   7   5       28.89       23.68      3.99 o
  -3   7   5     2346.29     2283.33     27.58 o
  -2   7   5       98.18       92.53      6.85 o
  -1   7   5      869.31      810.68     10.16 o
   0   7   5      410.90      411.89      6.60 o
   1   7   5      162.90      143.85      4.54 o
   2   7   5        2.14       -1.24      1.24 o
   3   7   5     1283.26     1409.87     14.28 o
   4   7   5        0.22        1.34      1.41 o
   5   7   5        8.60       28.25      3.16 o
   6   7   5      439.20      505.25      9.18 o
   7   7   5      569.86      562.71     11.38 o
   8   7   5     1020.57      974.60     16.26 o
   9   7   5      368.22      394.74     12.32 o
  10   7   5       31.98       17.69      3.64 o
  11   7   5      126.42      118.80      7.46 o
  12   7   5       74.54       68.81      7.20 o
  13   7   5        1.93       -3.82      3.82 o
  14   7   5      177.89      177.56     11.10 o
  15   7   5       34.65       41.40      7.17 o
  16   7   5       99.86      120.98     10.76 o
  17   7   5        6.60       -0.04      5.35 o
 -13   8   5        3.45        7.81      9.00 o
 -12   8   5       11.43        6.07      5.51 o
 -11   8   5        6.02       12.43      5.84 o
 -10   8   5       43.38       38.83      5.58 o
  -9   8   5      204.86      209.61      9.87 o
  -8   8   5        1.41       -3.17      3.17 o
  -7   8   5       45.77       38.59      5.14 o
  -6   8   5       54.79       55.65      5.97 o
  -5   8   5       10.43        7.83      3.67 o
  -4   8   5       84.66       95.27      7.09 o
  -3   8   5      172.88      187.39      8.34 o
  -2   8   5       20.13       15.78      3.91 o
  -1   8   5      178.10      183.98      4.77 o
   0   8   5     1970.25     1945.71     21.11 o
   1   8   5      174.08      161.02      7.77 o
   2   8   5      504.84      506.22      7.63 o
   3   8   5       42.49       32.91      2.57 o
   4   8   5      597.03      563.70     13.13 o
   5   8   5     2360.96     2368.24     56.08 o
   6   8   5     1026.93     1053.05     14.85 o
   7   8   5        0.24       -1.07      2.41 o
   8   8   5      304.76      299.39      8.84 o
   9   8   5      198.15      165.34      7.54 o
  10   8   5       94.08      102.00      6.69 o
  11   8   5      352.93      301.61     10.06 o
  12   8   5       79.05       62.62      7.00 o
  13   8   5       77.87       67.81      7.45 o
  14   8   5       78.58       72.05      8.13 o
  15   8   5       93.23       99.64     12.34 o
  16   8   5      183.31      199.48     22.14 o
  17   8   5       36.23       43.52      7.85 o
 -12   9   5       10.62       15.62      4.96 o
 -11   9   5       55.13       64.19      6.94 o
 -10   9   5       23.10       20.38      5.05 o
  -9   9   5        4.47        0.38      3.76 o
  -8   9   5       12.60       11.67      4.54 o
  -7   9   5       25.21       19.25      4.63 o
  -6   9   5      241.84      255.50     10.08 o
  -5   9   5     1032.70     1015.84     22.50 o
  -4   9   5      924.46      863.25     19.85 o
  -3   9   5     1961.01     1995.74     45.18 o
  -2   9   5     1889.09     1869.47     32.25 o
  -1   9   5     1183.21     1117.77     48.67 o
   0   9   5      383.68      385.64      9.89 o
   1   9   5       17.18        6.37      2.68 o
   2   9   5      146.27      145.06      5.36 o
   3   9   5        0.99       -1.78      1.78 o
   4   9   5      312.00      347.91      9.21 o
   5   9   5       44.26       52.03      4.21 o
   6   9   5      260.13      280.00      7.52 o
   7   9   5        6.42        9.06      2.74 o
   8   9   5       76.45       77.15      7.87 o
   9   9   5      690.19      697.28     14.53 o
  10   9   5     1055.54     1069.42     19.16 o
  11   9   5        1.91       -1.05      2.99 o
  12   9   5      110.01      108.00     11.55 o
  13   9   5       11.56        4.97      4.58 o
  14   9   5       13.89       23.02      6.55 o
  15   9   5        0.04        0.44      5.12 o
  16   9   5        0.01       -1.55      8.76 o
  17   9   5       25.03       18.11      6.53 o
 -12  10   5       87.83       53.43     17.92 o
 -11  10   5      256.27      284.45     12.87 o
 -10  10   5      175.10      189.92     10.25 o
  -9  10   5      110.36       90.12      7.97 o
  -8  10   5       48.52       47.59      6.22 o
  -7  10   5       11.66       12.50      4.75 o
  -6  10   5      194.48      198.30      9.88 o
  -5  10   5      135.49      126.01     12.55 o
  -4  10   5       32.98       38.20      7.59 o
  -3  10   5      318.71      299.93     12.09 o
  -2  10   5     6563.42     6440.66     88.65 o
  -1  10   5     5448.50     5479.94    149.65 o
   0  10   5     1743.95     1568.49     33.96 o
   1  10   5      544.93      525.68     11.00 o
   2  10   5      491.78      413.57     23.92 o
   3  10   5      193.43      201.72      7.40 o
   4  10   5     3391.78     3335.19     34.27 o
   5  10   5     1077.58     1086.06     16.01 o
   6  10   5      329.26      296.36      8.23 o
   7  10   5      649.56      637.47     14.89 o
   8  10   5      123.53      135.42      7.27 o
   9  10   5      665.48      653.33     20.24 o
  10  10   5      924.50      912.57     17.83 o
  11  10   5       14.92       16.28      4.65 o
  12  10   5       35.77       45.18      6.37 o
  13  10   5        3.15       -3.79      4.35 o
  14  10   5        1.69       15.00      5.65 o
  15  10   5       28.03       34.43     12.68 o
  16  10   5      105.05      133.79     11.41 o
  17  10   5      159.63      178.43     22.03 o
 -11  11   5        0.33        5.71      4.62 o
 -10  11   5      110.59      137.93     10.22 o
  -9  11   5       98.36       96.99      9.44 o
  -8  11   5       26.80       30.84      5.88 o
  -7  11   5      159.42      167.13      9.72 o
  -6  11   5       21.94       27.69      5.41 o
  -5  11   5      230.63      207.13     14.35 o
  -4  11   5        6.31        8.09      4.90 o
  -3  11   5      317.44      312.09     11.79 o
  -2  11   5      467.85      446.92     13.73 o
  -1  11   5     2356.65     2308.78     36.07 o
   0  11   5     2315.17     2301.21     35.68 o
   1  11   5       92.05       66.54      8.74 o
   2  11   5       12.57        4.61      4.37 o
   3  11   5        1.27        0.93      2.88 o
   4  11   5      491.96      474.25     10.38 o
   5  11   5      589.26      591.59     11.80 o
   6  11   5     1272.86     1231.71     20.34 o
   7  11   5       41.50       48.48      4.64 o
   8  11   5      239.56      236.90      8.89 o
   9  11   5       79.13       83.23      6.49 o
  10  11   5       20.50       18.91      4.30 o
  11  11   5        0.04       -3.84      3.84 o
  12  11   5       14.20        9.14      4.97 o
  13  11   5       21.54       14.79      5.64 o
  14  11   5        4.07       13.75      5.60 o
  15  11   5      106.54      114.00     12.97 o
  16  11   5        0.48       10.96      6.19 o
 -10  12   5        9.78        2.14     16.99 o
  -9  12   5       70.65       79.57     11.97 o
  -8  12   5       51.55       69.46      8.50 o
  -7  12   5        0.46       -2.25      6.23 o
  -6  12   5       45.31       45.14      8.01 o
  -5  12   5       39.74       31.16      6.39 o
  -4  12   5       90.75       82.45      8.12 o
  -3  12   5      167.96      188.51     10.51 o
  -2  12   5      588.30      585.42     16.55 o
  -1  12   5       78.59       88.70     16.89 o
   0  12   5        0.42       -0.54      4.08 o
   1  12   5        0.38       -3.00      3.00 o
   2  12   5       46.66       39.02      8.01 o
   3  12   5        2.42       -0.12      2.98 o
   4  12   5       16.44       11.04      3.71 o
   5  12   5      468.85      468.20     12.26 o
   6  12   5        9.76       11.89      3.12 o
   7  12   5       32.30       30.62      4.83 o
   8  12   5        2.82        2.82      3.34 o
   9  12   5      389.87      362.78     11.26 o
  10  12   5       44.81       61.45     10.63 o
  11  12   5        6.05        6.37      4.61 o
  12  12   5        9.22        8.96      5.09 o
  13  12   5        9.38        7.44      4.99 o
  14  12   5      182.60      188.09     12.78 o
  15  12   5      125.28      143.45     11.84 o
  16  12   5        2.92        7.36      5.62 o
  -9  13   5      182.70      211.49     11.88 o
  -8  13   5       12.22       13.99      5.94 o
  -7  13   5      196.12      189.32     20.65 o
  -6  13   5       38.65       44.50      8.35 o
  -5  13   5      134.45      120.73      9.84 o
  -4  13   5        2.01        8.29      5.12 o
  -3  13   5      106.26      123.84     15.25 o
  -2  13   5      538.74      511.86     15.97 o
  -1  13   5      141.31      100.41      8.77 o
   0  13   5      143.77      141.72      9.88 o
   1  13   5       74.68       53.63     12.59 o
   2  13   5      253.50      237.17     15.12 o
   3  13   5       24.83       27.42      5.55 o
   4  13   5        3.95        8.58      3.68 o
   5  13   5      121.42      127.83      8.11 o
   6  13   5       65.02       63.45      6.15 o
   7  13   5       33.18       38.39      5.23 o
   8  13   5       46.29       44.68      6.11 o
   9  13   5        0.50        2.09      4.07 o
  10  13   5       33.14       36.15      7.07 o
  11  13   5      121.36      132.49     10.05 o
  12  13   5        0.48        0.88      4.62 o
  13  13   5        0.60       -4.05      4.60 o
  14  13   5      230.77      254.51     16.69 o
  15  13   5        3.61       -3.74      5.07 o
  -8  14   5      144.55      134.64     11.17 o
  -7  14   5      179.98      196.61     11.96 o
  -6  14   5        0.75        0.99      6.05 o
  -5  14   5       85.58      113.01     11.57 o
  -4  14   5       58.38       74.52     10.07 o
  -3  14   5        5.54       -1.26      4.74 o
  -2  14   5        9.05        6.11      7.10 o
  -1  14   5      557.43      597.32     24.59 o
   0  14   5       42.33       27.78      5.98 o
   1  14   5      268.39      207.44     25.42 o
   2  14   5       25.34        7.78      4.64 o
   3  14   5      111.15       97.73      8.81 o
   4  14   5       98.29      105.53      9.17 o
   5  14   5       18.22       15.62      4.37 o
   6  14   5       93.35       92.68     13.79 o
   7  14   5       17.50       22.39      5.50 o
   8  14   5        4.58        0.01      5.76 o
   9  14   5        0.79        7.04      7.63 o
  10  14   5       23.63       22.75      6.84 o
  11  14   5       59.13       73.26     11.01 o
  12  14   5       98.77      111.91     10.00 o
  13  14   5      135.77      125.88     10.66 o
  14  14   5      171.40      194.09     16.36 o
  15  14   5      133.86      121.40     23.34 o
  -7  15   5       52.19       51.70     11.04 o
  -6  15   5       28.25       48.78      8.48 o
  -5  15   5       16.44       18.89      7.28 o
  -4  15   5       10.56       13.80     11.82 o
  -3  15   5        0.16        3.84      6.02 o
  -2  15   5       86.68       88.35     14.85 o
  -1  15   5        4.36       12.90      6.37 o
   0  15   5        1.76        4.13      5.98 o
   1  15   5       15.18       18.94      6.72 o
   2  15   5      121.55      162.34     25.95 o
   3  15   5       49.56       63.77     27.88 o
   4  15   5       96.43      107.68     11.75 o
   5  15   5       61.09       95.95     11.82 o
   6  15   5       74.48       81.21      8.54 o
   7  15   5      202.77      221.34     13.16 o
   8  15   5        2.52       11.20      5.82 o
   9  15   5       25.47       34.02      7.60 o
  10  15   5      132.56      139.92     27.02 o
  11  15   5       69.39       77.38     11.16 o
  12  15   5        0.46        0.43      6.56 o
  13  15   5        1.61       -3.25      5.45 o
  14  15   5       31.96       24.12     15.12 o
  -5  16   5      108.80      101.12     11.13 o
  -4  16   5       27.11       29.78      8.53 o
  -3  16   5      206.73      265.86     23.36 o
  -2  16   5      293.76      313.65     17.11 o
  -1  16   5      192.13      191.86     14.03 o
   0  16   5       18.46       23.52      8.39 o
   1  16   5       14.20       25.69     11.00 o
   2  16   5       20.62       27.06      7.14 o
   3  16   5        6.47        7.54      9.61 o
   4  16   5        2.07       10.09     10.77 o
   5  16   5        6.70        8.76      6.96 o
   6  16   5      278.84      322.05     17.67 o
   7  16   5       92.49      106.51     15.08 o
   8  16   5       10.78       14.67      7.06 o
   9  16   5       20.02        8.58      6.49 o
  10  16   5       45.59       44.95      9.00 o
  11  16   5        0.01        1.95     16.20 o
  12  16   5       28.51       30.84      7.85 o
  -3  17   5      297.99      379.49     35.65 o
  -2  17   5      365.38      398.14     22.67 o
  -1  17   5      208.17      213.60     30.88 o
   0  17   5       39.70       68.81     15.40 o
   1  17   5      242.51      293.25     32.78 o
   2  17   5        1.28       11.79     15.71 o
   3  17   5       57.40       64.92     10.01 o
   4  17   5        0.79        4.99      5.17 o
   5  17   5       10.68       19.91      7.64 o
   6  17   5       34.10       32.30     25.56 o
   7  17   5       80.29       66.33     13.27 o
   8  17   5       81.55       91.11     14.85 o
   9  17   5      121.24      133.17     13.16 o
  10  17   5       16.16       27.89      8.39 o
  11  17   5       17.40       16.43      7.86 o
   0  18   5      259.04      306.07     49.18 o
   1  18   5       30.19       50.35     11.92 o
   2  18   5       17.70       43.85     11.72 o
   3  18   5        0.03        7.18      7.85 o
   4  18   5       19.21       19.74      7.19 o
   5  18   5        0.01        3.07     11.18 o
   6  18   5        0.86       -0.30      6.12 o
   7  18   5      139.55      121.38     15.82 o
   8  18   5       23.64        8.20      8.58 o
   9  18   5        0.38        4.46      9.18 o
  -8 -15   6       64.22       70.23     15.72 o
  -7 -15   6       15.01       17.45     11.66 o
  -6 -15   6        0.04        0.23     10.05 o
  -5 -15   6       16.97        3.93      9.80 o
  -4 -15   6        0.01        0.42      7.67 o
  -3 -15   6        7.59       -1.69     12.33 o
  -2 -15   6      145.29      147.45     32.21 o
  -1 -15   6        1.68        5.89     14.26 o
   0 -15   6        0.37        8.50     14.35 o
 -11 -14   6        1.33       -2.34      8.81 o
 -10 -14   6       14.85       17.67     11.89 o
  -9 -14   6       64.27       63.33     15.28 o
  -8 -14   6        2.24        7.63     10.39 o
  -7 -14   6      267.90      357.02     26.81 o
  -6 -14   6       75.23       78.04     16.36 o
  -5 -14   6       10.52        3.35      9.22 o
  -4 -14   6       76.70      100.28     14.43 o
  -3 -14   6       50.52       62.02     12.17 o
  -2 -14   6       11.68        9.34      8.25 o
  -1 -14   6       13.82       29.03     16.29 o
   0 -14   6       75.14       96.44     26.87 o
   1 -14   6      101.87      100.92     25.92 o
   2 -14   6       18.63       11.40     14.70 o
   3 -14   6        1.36        9.55     13.11 o
 -12 -13   6        9.82       13.16     11.72 o
 -11 -13   6       53.76       51.50     14.87 o
 -10 -13   6       54.54       60.55     15.41 o
  -9 -13   6       17.72        8.77     10.16 o
  -8 -13   6        2.52        1.30      9.60 o
  -7 -13   6        4.83       11.15      9.61 o
  -6 -13   6       12.32       11.85     10.18 o
  -5 -13   6        1.10       -4.11      8.55 o
  -4 -13   6       42.11       50.29     11.17 o
  -3 -13   6      202.69      246.02     41.89 o
  -2 -13   6        4.30       -5.49      5.94 o
  -1 -13   6        1.83       13.95      8.04 o
   0 -13   6       43.45       52.38     20.07 o
   1 -13   6        0.07       11.63     12.73 o
   2 -13   6       47.71       56.62     21.02 o
   3 -13   6      128.81      162.93     30.40 o
   4 -13   6       21.48       44.36     18.27 o
   5 -13   6       37.88       33.90     14.27 o
 -13 -12   6       21.57       19.22     11.91 o
 -12 -12   6        3.43       -8.64      8.64 o
 -11 -12   6       36.42       59.19     14.65 o
 -10 -12   6       34.47       24.20      8.07 o
  -9 -12   6        4.34       -0.10      9.65 o
  -8 -12   6      277.11      277.49     39.13 o
  -7 -12   6       85.70       77.55     11.05 o
  -6 -12   6       35.33       38.71      8.26 o
  -5 -12   6      150.18      157.64     14.02 o
  -4 -12   6      309.48      360.60     15.79 o
  -3 -12   6      109.89       87.79      9.70 o
  -2 -12   6        0.27       -3.71      4.41 o
  -1 -12   6       11.54       17.28      8.19 o
   0 -12   6       11.22       15.75     12.60 o
   1 -12   6      323.09      300.60     32.69 o
   2 -12   6      107.34       90.97     23.53 o
   3 -12   6        1.17       19.54     14.45 o
   4 -12   6      172.00      246.22     35.80 o
   5 -12   6       13.66       15.52      6.16 o
   6 -12   6       20.29       18.97      7.38 o
 -14 -11   6        3.46        6.22     10.71 o
 -13 -11   6      140.35      129.94     19.75 o
 -12 -11   6       46.00       58.93     11.18 o
 -11 -11   6        5.53        7.43     12.23 o
 -10 -11   6       41.31       35.55      8.32 o
  -9 -11   6       21.40       25.66      7.33 o
  -8 -11   6       59.87       66.65      9.41 o
  -7 -11   6       12.72        8.52      6.40 o
  -6 -11   6       91.18       88.39     23.63 o
  -5 -11   6        3.02        0.61      5.44 o
  -4 -11   6       15.50       19.49      6.01 o
  -3 -11   6       43.72       51.91      7.87 o
  -2 -11   6       47.98       40.41      9.50 o
  -1 -11   6      152.62      148.27     15.66 o
   0 -11   6       69.30       73.11     11.69 o
   1 -11   6      486.68      469.72     31.91 o
   2 -11   6        7.01       13.51     12.99 o
   3 -11   6      199.83      222.67     32.71 o
   4 -11   6       23.14       19.85     14.06 o
   5 -11   6        9.93       11.13      6.68 o
   6 -11   6       23.69       31.38      8.97 o
   7 -11   6        0.34        9.10      8.15 o
   8 -11   6       14.16       12.42     15.14 o
 -15 -10   6        6.24        9.52     11.34 o
 -14 -10   6        9.05       17.65     10.70 o
 -13 -10   6        0.20       -1.32      8.04 o
 -12 -10   6       67.76       54.66     13.55 o
 -11 -10   6      103.93       86.35     10.80 o
 -10 -10   6       90.99       64.51      9.42 o
  -9 -10   6      277.82      277.85     16.11 o
  -8 -10   6       63.86       43.89      8.18 o
  -7 -10   6       50.25       44.91      8.08 o
  -6 -10   6      116.72       98.63     10.47 o
  -5 -10   6       26.33       13.40      5.80 o
  -4 -10   6       78.95       89.53     17.64 o
  -3 -10   6        4.89        2.73      4.42 o
  -2 -10   6        5.36        8.78      6.70 o
  -1 -10   6       68.11       72.93     24.18 o
   0 -10   6       15.64       11.87      7.49 o
   1 -10   6      112.60      114.68     13.34 o
   2 -10   6        8.69        1.45      5.82 o
   3 -10   6      134.94      132.80     11.14 o
   4 -10   6       15.12       30.52     12.81 o
   5 -10   6      132.98      150.18     25.36 o
   6 -10   6      227.74      234.12     13.58 o
   7 -10   6        6.02       16.29      7.02 o
   8 -10   6       86.09      107.52     10.23 o
   9 -10   6        0.53       14.28      7.92 o
 -16  -9   6        0.14       10.50     11.58 o
 -15  -9   6      226.37      215.55     25.09 o
 -14  -9   6       11.65        4.29      6.69 o
 -13  -9   6       78.34       51.92      9.65 o
 -12  -9   6        3.01       15.32      7.12 o
 -11  -9   6        0.05        5.05      5.71 o
 -10  -9   6      204.47      184.47     14.08 o
  -9  -9   6      202.09      214.54     14.05 o
  -8  -9   6        1.38        9.83      5.46 o
  -7  -9   6       70.80       58.43      8.38 o
  -6  -9   6      261.30      254.62     13.57 o
  -5  -9   6      141.30      133.27     15.36 o
  -4  -9   6       13.79       13.55      5.02 o
  -3  -9   6       10.46        4.00      5.34 o
  -2  -9   6      440.72      439.57     19.96 o
  -1  -9   6      310.07      310.46     16.76 o
   0  -9   6       28.87       26.01      7.48 o
   1  -9   6       63.49       60.52      7.58 o
   2  -9   6      360.56      357.38     15.85 o
   3  -9   6      191.69      213.66     12.09 o
   4  -9   6       26.96       29.62      5.29 o
   5  -9   6        9.70       17.87      4.36 o
   6  -9   6        7.07       14.54      9.03 o
   7  -9   6        0.63       11.22      4.77 o
   8  -9   6      554.14      598.30     18.67 o
   9  -9   6        1.18       14.34      7.78 o
  10  -9   6       24.66       28.15      7.69 o
 -16  -8   6      112.33       90.88     18.54 o
 -15  -8   6      224.32      217.17     17.37 o
 -14  -8   6      111.29      109.84     12.37 o
 -13  -8   6      396.70      394.30     18.70 o
 -12  -8   6       50.46       52.56      8.53 o
 -11  -8   6       13.39       15.28      6.26 o
 -10  -8   6       41.08       40.32      7.55 o
  -9  -8   6      247.63      237.82     13.27 o
  -8  -8   6       15.56       14.07      5.77 o
  -7  -8   6       37.79       41.20      7.31 o
  -6  -8   6       76.58       74.63      8.65 o
  -5  -8   6     1822.51     1722.14     35.76 o
  -4  -8   6     3013.95     3006.64     58.95 o
  -3  -8   6      169.56      156.24     19.76 o
  -2  -8   6      125.18      128.27     12.29 o
  -1  -8   6      217.55      193.96     13.54 o
   0  -8   6      515.95      542.18     16.52 o
   1  -8   6       52.56       41.96      8.12 o
   2  -8   6      332.39      323.30     11.35 o
   3  -8   6      348.38      336.96     11.51 o
   4  -8   6      288.09      274.19     10.72 o
   5  -8   6        1.73        3.38      3.23 o
   6  -8   6       39.27       34.25      4.67 o
   7  -8   6      483.20      479.38     17.65 o
   8  -8   6       83.24       87.93      8.46 o
   9  -8   6      119.54      113.48      9.90 o
  10  -8   6       49.79       48.62     14.16 o
  11  -8   6       37.11       40.72     21.62 o
 -16  -7   6      190.05      231.78     26.07 o
 -15  -7   6       25.88       20.80     20.67 o
 -14  -7   6      125.69      126.29     13.13 o
 -13  -7   6      385.40      325.42     19.25 o
 -12  -7   6      213.14      198.20     15.02 o
 -11  -7   6      267.77      293.05     14.74 o
 -10  -7   6        1.98        4.17      5.05 o
  -9  -7   6      145.09      126.34     10.84 o
  -8  -7   6      124.42      117.44     10.34 o
  -7  -7   6     1448.48     1329.16     29.78 o
  -6  -7   6       40.95       29.35      6.11 o
  -5  -7   6     1292.64     1260.23     28.29 o
  -4  -7   6      726.79      725.51     28.10 o
  -3  -7   6     1002.02      984.74     27.50 o
  -2  -7   6      333.82      304.57     14.56 o
  -1  -7   6       61.18       49.33      5.68 o
   0  -7   6       87.00       69.45      6.05 o
   1  -7   6        0.00       -2.26      3.15 o
   2  -7   6      261.81      263.27     10.27 o
   3  -7   6      606.46      561.80     14.14 o
   4  -7   6      205.56      183.64      8.81 o
   5  -7   6      837.51      760.12     21.93 o
   6  -7   6      128.04      124.97      7.20 o
   7  -7   6       13.90       15.53      4.98 o
   8  -7   6       40.42       43.69      8.16 o
   9  -7   6      141.88      141.37     22.16 o
  10  -7   6        5.77        6.96     11.20 o
  11  -7   6        5.86       12.02     13.83 o
  12  -7   6       37.49       49.69      8.22 o
 -17  -6   6        1.27        8.10     11.52 o
 -16  -6   6       26.29       21.21      8.27 o
 -15  -6   6       66.06       72.23     13.00 o
 -14  -6   6       84.33       70.06     10.22 o
 -13  -6   6      143.88      165.39     23.50 o
 -12  -6   6      362.98      353.07     22.02 o
 -11  -6   6       34.06       32.46      7.09 o
 -10  -6   6      209.18      170.00     11.48 o
  -9  -6   6        2.07       10.67      5.77 o
  -8  -6   6      971.58      970.66     24.99 o
  -7  -6   6      534.06      576.39     17.97 o
  -6  -6   6      469.86      449.76     15.23 o
  -5  -6   6      233.21      212.78     10.98 o
  -4  -6   6       74.03       57.79      4.81 o
  -3  -6   6      317.06      311.15      8.61 o
  -2  -6   6     2107.87     2073.14     25.33 o
  -1  -6   6        0.17        2.09      2.59 o
   0  -6   6      430.84      419.47     10.84 o
   1  -6   6        7.43       -2.21      2.60 o
   2  -6   6       15.50       20.49      3.92 o
   3  -6   6      668.90      575.45     13.62 o
   4  -6   6       57.93       44.85      7.18 o
   5  -6   6      371.07      347.33     13.24 o
   6  -6   6      375.90      371.23     11.06 o
   7  -6   6       68.22       82.56     11.15 o
   8  -6   6       30.25       36.72      7.15 o
   9  -6   6        8.89       13.37      5.53 o
  10  -6   6       64.99       58.04      7.89 o
  11  -6   6        9.76       17.78      9.54 o
  12  -6   6        1.31        8.22      9.24 o
  13  -6   6      101.18       92.98     10.59 o
 -17  -5   6       12.35       17.51     12.51 o
 -16  -5   6       23.03       27.50      8.82 o
 -15  -5   6       82.65       92.42     16.56 o
 -14  -5   6        3.54        0.19      5.70 o
 -13  -5   6       71.17       58.96      9.16 o
 -12  -5   6      262.94      255.99     13.88 o
 -11  -5   6      135.38      110.41     20.33 o
 -10  -5   6      981.63      920.26     37.64 o
  -9  -5   6     1249.26     1126.79     26.32 o
  -8  -5   6       78.61       80.10      8.13 o
  -7  -5   6     1975.04     2036.05     36.99 o
  -6  -5   6      120.98      113.73      8.63 o
  -5  -5   6     1791.19     1765.76     32.57 o
  -4  -5   6      252.91      236.27     14.20 o
  -3  -5   6       59.86       63.22      5.69 o
  -2  -5   6        3.45        4.61      2.22 o
  -1  -5   6       88.28       77.50      3.85 o
   0  -5   6        0.00        0.00      1.72 o
   1  -5   6       35.17       34.10      3.00 o
   2  -5   6        8.97       10.74      2.53 o
   3  -5   6       74.85       80.75      5.42 o
   4  -5   6       28.27       30.70      5.38 o
   5  -5   6       23.38       21.63      4.94 o
   6  -5   6      870.46      893.56     16.94 o
   7  -5   6      833.28      807.44     16.55 o
   8  -5   6       94.12       88.74      6.84 o
   9  -5   6      154.64      143.44     11.11 o
  10  -5   6        0.86        3.24      3.40 o
  11  -5   6      123.28      108.14     10.25 o
  12  -5   6       48.42       48.33      7.56 o
  13  -5   6       62.86       62.71      8.84 o
  14  -5   6       10.04       17.31      6.16 o
 -16  -4   6      183.01      197.25     16.85 o
 -15  -4   6      146.92      165.31     14.47 o
 -14  -4   6       69.01       53.40     11.04 o
 -13  -4   6       42.69       24.16      7.13 o
 -12  -4   6       24.48        7.39      5.41 o
 -11  -4   6       13.94       17.00      5.56 o
 -10  -4   6      935.20      917.45     29.50 o
  -9  -4   6      236.37      217.10     16.91 o
  -8  -4   6      198.70      217.19     11.82 o
  -7  -4   6      666.24      644.22     17.53 o
  -6  -4   6      613.90      580.35     15.86 o
  -5  -4   6        7.18        2.07      2.48 o
  -4  -4   6      431.18      436.09     11.65 o
  -3  -4   6        1.43        5.58      3.90 o
  -2  -4   6      475.18      452.89     16.13 o
  -1  -4   6        3.45        0.88      2.45 o
   0  -4   6     1925.23     2000.91     20.66 o
   1  -4   6        4.90        5.61      1.41 o
   2  -4   6      133.36      159.56      4.56 o
   3  -4   6      385.97      356.57      8.62 o
   4  -4   6      121.61      119.05      5.96 o
   5  -4   6       23.27       25.15      3.56 o
   6  -4   6      121.36       92.58     11.85 o
   7  -4   6      395.85      359.85     10.44 o
   8  -4   6      241.32      212.33     12.26 o
   9  -4   6        5.14       11.64      4.22 o
  10  -4   6       90.87       85.51      7.63 o
  11  -4   6      168.33      180.68     10.18 o
  12  -4   6      132.87      127.49     11.25 o
  13  -4   6       13.84       17.71     15.90 o
  14  -4   6       30.03       34.01      9.58 o
 -16  -3   6      219.48      280.47     27.54 o
 -15  -3   6       41.55       48.51      9.17 o
 -14  -3   6        0.83       -3.30      5.78 o
 -13  -3   6      195.37      211.89     13.77 o
 -12  -3   6      231.28      219.73     12.50 o
 -11  -3   6     1200.05     1161.51     27.36 o
 -10  -3   6      111.00      120.90      9.79 o
  -9  -3   6     1137.67     1144.89     25.20 o
  -8  -3   6      687.12      672.60     17.93 o
  -7  -3   6      573.24      600.52     16.20 o
  -6  -3   6      358.78      377.01      9.41 o
  -5  -3   6       10.48        9.80      4.26 o
  -4  -3   6       11.00       10.19      4.06 o
  -3  -3   6      162.56      184.33      9.96 o
  -2  -3   6       35.79       42.28      7.22 o
  -1  -3   6      107.49       77.93      6.09 o
   0  -3   6     1268.21     1438.67     31.33 o
   1  -3   6      511.32      490.26     11.85 o
   2  -3   6      460.01      427.68      6.68 o
   3  -3   6     1322.09     1340.87     15.55 o
   4  -3   6      921.02      981.65     15.37 o
   5  -3   6      311.32      308.30      8.43 o
   6  -3   6        0.48        0.62      1.71 o
   7  -3   6       24.54       17.53      4.14 o
   8  -3   6        9.94        7.72      3.16 o
   9  -3   6        0.13        5.75      3.14 o
  10  -3   6       68.38       54.93      6.13 o
  11  -3   6       68.35       74.86      9.94 o
  12  -3   6       21.53       26.40      5.04 o
  13  -3   6       69.99       66.81      8.90 o
  14  -3   6       13.03       14.99      4.99 o
  15  -3   6      134.50      125.23     11.86 o
 -16  -2   6        7.07       12.23     10.84 o
 -15  -2   6        7.63       18.51     10.41 o
 -14  -2   6      286.76      305.40     30.01 o
 -13  -2   6      589.88      566.18     20.48 o
 -12  -2   6      133.50      140.09     14.72 o
 -11  -2   6      165.81      149.18      9.52 o
 -10  -2   6      755.20      735.75     17.35 o
  -9  -2   6     3995.85     3834.16     49.90 o
  -8  -2   6      651.79      647.78     14.88 o
  -7  -2   6       72.14       71.26      8.81 o
  -6  -2   6       29.93       33.89      4.48 o
  -5  -2   6       28.55       15.54      4.51 o
  -4  -2   6     1922.90     2081.08     30.45 o
  -3  -2   6      191.67      242.10      6.26 o
  -2  -2   6      143.93      132.91      4.57 o
  -1  -2   6      282.80      343.93      7.51 o
   0  -2   6     5639.07     5930.63     90.27 o
   1  -2   6     1485.82     1714.34     34.32 o
   2  -2   6     1727.16     1911.57     37.31 o
   3  -2   6        0.83        0.64      1.16 o
   4  -2   6      471.44      491.57      8.25 o
   5  -2   6       58.66       58.33      5.25 o
   6  -2   6       68.59       80.39      7.43 o
   7  -2   6        9.57        7.59      2.83 o
   8  -2   6      277.86      285.57      9.08 o
   9  -2   6       73.69       77.24      6.75 o
  10  -2   6        9.10        9.72      3.61 o
  11  -2   6       33.55       44.86      5.79 o
  12  -2   6      113.61      108.77      8.76 o
  13  -2   6      251.69      233.82     11.75 o
  14  -2   6       55.90       51.20      7.71 o
  15  -2   6        4.89       11.95      6.34 o
 -16  -1   6       85.24      101.82     18.89 o
 -15  -1   6        9.64       33.40     11.84 o
 -14  -1   6       91.07       81.81     11.80 o
 -13  -1   6      129.84      153.93     12.18 o
 -12  -1   6        0.32       -5.17      5.17 o
 -11  -1   6        1.38        0.40      4.02 o
 -10  -1   6        5.32        6.99      4.12 o
  -9  -1   6      280.90      293.76     10.47 o
  -8  -1   6     1108.41     1143.37     20.41 o
  -7  -1   6      240.67      226.33      8.72 o
  -6  -1   6      605.22      584.16     16.52 o
  -5  -1   6       71.39       83.70      3.98 o
  -4  -1   6      206.53      194.65      5.66 o
  -3  -1   6      506.49      533.45      8.30 o
  -2  -1   6      685.40      711.99     10.32 o
  -1  -1   6       44.66       62.90      6.99 o
   0  -1   6     1234.80     1428.13     29.08 o
   1  -1   6     1300.43     1450.84     21.32 o
   2  -1   6     2801.64     2936.07     49.87 o
   3  -1   6     3129.29     3365.40     42.80 o
   4  -1   6      331.31      381.80      6.47 o
   5  -1   6      350.05      360.18      8.08 o
   6  -1   6       99.99      103.98      4.19 o
   7  -1   6       89.71      104.12      8.78 o
   8  -1   6      203.73      217.65      8.35 o
   9  -1   6       68.88       73.82      6.34 o
  10  -1   6       79.89       90.49      7.30 o
  11  -1   6      605.07      602.96     16.38 o
  12  -1   6      140.04      141.11      9.05 o
  13  -1   6      198.18      210.38     10.75 o
  14  -1   6       35.47       39.71      6.47 o
  15  -1   6       29.00       32.13      6.36 o
  16  -1   6       23.42       19.66      4.99 o
 -16   0   6       32.37       39.11     10.19 o
 -15   0   6       18.64       25.48      8.18 o
 -14   0   6       16.69       17.01      8.30 o
 -13   0   6       23.17       30.13      8.03 o
 -12   0   6        1.50        0.11      3.94 o
 -11   0   6      548.84      563.61     15.55 o
 -10   0   6      763.26      777.03     17.54 o
  -9   0   6      347.61      313.20     10.55 o
  -8   0   6      331.01      315.25      9.81 o
  -7   0   6       21.98       19.15      3.43 o
  -6   0   6     3116.56     3267.44     40.48 o
  -5   0   6      502.17      553.62     14.87 o
  -4   0   6      852.27      935.31     21.62 o
  -3   0   6     2804.80     3141.66     36.63 o
  -2   0   6       38.48       48.07      4.92 o
  -1   0   6     3961.05     4224.21     94.71 o
   0   0   6       69.94       83.80      4.48 o
   1   0   6        1.59        4.82      2.14 o
   2   0   6      388.19      372.06     17.39 o
   3   0   6      409.61      471.93     13.78 o
   4   0   6      129.66      162.11      3.80 o
   5   0   6       20.04       25.15      2.27 o
   6   0   6      668.08      657.63     12.24 o
   7   0   6      207.57      201.84      8.29 o
   8   0   6       36.77       46.80      4.23 o
   9   0   6      304.15      292.14     13.57 o
  10   0   6      202.05      215.77      9.63 o
  11   0   6       25.44       26.88      4.68 o
  12   0   6      108.42      104.05      8.31 o
  13   0   6       17.80       20.15      4.87 o
  14   0   6       21.31       24.64      5.31 o
  15   0   6        5.57        4.46      3.83 o
  16   0   6        0.69        2.23      4.96 o
 -16   1   6       65.76       59.04     11.83 o
 -15   1   6       26.94       16.81      7.53 o
 -14   1   6       45.31       44.21      9.58 o
 -13   1   6       31.54       22.01      7.92 o
 -12   1   6        2.87        5.26      5.58 o
 -11   1   6       13.39       13.04      4.42 o
 -10   1   6       14.72       16.13      4.21 o
  -9   1   6      913.17      840.58     17.36 o
  -8   1   6      157.95      133.82      7.23 o
  -7   1   6     2116.56     2108.68     29.29 o
  -6   1   6       64.15       68.32      4.78 o
  -5   1   6     2638.58     2632.14     32.85 o
  -4   1   6     2772.79     2883.47     53.51 o
  -3   1   6     7313.04     7992.02     83.69 o
  -2   1   6     1007.12     1044.26     20.89 o
  -1   1   6      374.15      380.66     11.29 o
   0   1   6      485.90      558.09     13.67 o
   1   1   6     2210.38     2167.84     21.23 o
   2   1   6      146.24      136.69      4.25 o
   3   1   6     2203.81     2563.24     38.29 o
   4   1   6     1271.53     1318.06     15.43 o
   5   1   6       14.01       13.92      1.72 o
   6   1   6       15.24       23.22      2.45 o
   7   1   6      232.85      245.48     15.99 o
   8   1   6      667.06      668.85     14.69 o
   9   1   6      181.67      185.08      8.61 o
  10   1   6       30.83       30.34      5.19 o
  11   1   6       43.84       50.48      5.83 o
  12   1   6        7.47        8.80      3.52 o
  13   1   6       10.54       14.76      4.15 o
  14   1   6       10.98       10.45      4.37 o
  15   1   6        5.61        3.37      6.89 o
  16   1   6      108.61      105.76      9.92 o
 -16   2   6      257.31      228.57     26.51 o
 -15   2   6       14.18       -0.88      6.09 o
 -14   2   6       59.13       70.46     10.76 o
 -13   2   6       28.38       27.21      9.66 o
 -12   2   6        0.09       -0.95      5.83 o
 -11   2   6        0.94        8.44      5.90 o
 -10   2   6      412.50      393.84     27.63 o
  -9   2   6       80.21       84.63      6.60 o
  -8   2   6      522.02      517.40     12.40 o
  -7   2   6      190.97      211.03      7.46 o
  -6   2   6      511.55      545.54     11.32 o
  -5   2   6       20.53       25.72      2.95 o
  -4   2   6     2100.99     1961.22    239.58 o
  -3   2   6     6471.52     7058.24     74.45 o
  -2   2   6       12.98        7.08      4.13 o
  -1   2   6     3184.61     3226.29     48.19 o
   0   2   6      505.54      565.05     13.66 o
   1   2   6       57.49       69.18     15.02 o
   2   2   6     1720.94     1791.82     18.66 o
   3   2   6    10701.79    12104.58    154.85 o
   4   2   6     3356.91     3414.07     54.24 o
   5   2   6     2682.17     2810.02     32.45 o
   6   2   6      666.69      744.72     11.31 o
   7   2   6     2350.68     2378.66     34.40 o
   8   2   6       11.61        8.63      2.97 o
   9   2   6      421.65      401.21     11.77 o
  10   2   6        0.52       -0.01      2.83 o
  11   2   6      145.13      136.10      8.30 o
  12   2   6        1.87        7.28      3.63 o
  13   2   6       11.67       12.63      4.59 o
  14   2   6       53.34       40.29      6.06 o
  15   2   6        2.74       12.08      4.39 o
  16   2   6       57.03       60.34      8.31 o
  17   2   6       41.28       34.46      8.19 o
 -15   3   6        0.91        1.77      7.10 o
 -14   3   6        6.12        5.33      7.36 o
 -13   3   6        0.00       -2.89      6.02 o
 -12   3   6       66.82       67.02     10.20 o
 -11   3   6       48.35       49.31     16.03 o
 -10   3   6        0.13        2.39      5.33 o
  -9   3   6      279.16      236.12     13.24 o
  -8   3   6       56.71       43.51      4.61 o
  -7   3   6       80.13       77.07      5.10 o
  -6   3   6      424.08      429.56      9.58 o
  -5   3   6      197.34      212.43      6.26 o
  -4   3   6      108.63      148.57      4.98 o
  -3   3   6       24.57       34.70      2.75 o
  -2   3   6       72.57       77.94      4.47 o
  -1   3   6        0.23        0.77      2.08 o
   0   3   6      143.11      179.96      7.42 o
   1   3   6     5069.25     5338.23     48.10 o
   2   3   6        5.02        4.67      1.61 o
   3   3   6     5124.31     5842.32     63.20 o
   4   3   6      162.47      188.10      5.29 o
   5   3   6     1172.65     1317.16     13.96 o
   6   3   6     1421.28     1505.37     16.45 o
   7   3   6       18.61       22.38      4.24 o
   8   3   6      184.61      189.12     10.22 o
   9   3   6       51.79       58.05      5.70 o
  10   3   6      882.68      854.37     18.38 o
  11   3   6      356.70      359.70     12.01 o
  12   3   6       37.16       33.89      5.12 o
  13   3   6       26.08       24.71      4.99 o
  14   3   6       69.97       65.49      9.72 o
  15   3   6        4.39       10.80      4.35 o
  16   3   6       14.48       13.96      8.33 o
  17   3   6       39.49       30.27      6.29 o
 -15   4   6        2.15        9.36      7.26 o
 -14   4   6        9.31       18.11      8.08 o
 -13   4   6      154.38      161.50     24.69 o
 -12   4   6       81.50       72.63     10.75 o
 -11   4   6      163.87      173.22     14.41 o
 -10   4   6       25.66       31.07     10.59 o
  -9   4   6       64.05       69.93     11.51 o
  -8   4   6     1245.74     1306.94     30.70 o
  -7   4   6       21.38       22.70     10.51 o
  -6   4   6        6.41        3.65      3.72 o
  -5   4   6      397.17      427.93      8.53 o
  -4   4   6      306.95      335.54      7.01 o
  -3   4   6     3328.83     3461.51     45.89 o
  -2   4   6     2986.17     3033.22     29.64 o
  -1   4   6      724.03      782.00     12.41 o
   0   4   6      880.80      957.13     11.51 o
   1   4   6      209.41      194.44      4.78 o
   2   4   6      308.75      310.88     11.81 o
   3   4   6      885.45      888.67     17.53 o
   4   4   6     1024.01     1037.20     20.47 o
   5   4   6       64.69       69.90      3.06 o
   6   4   6     2012.62     2018.57     20.48 o
   7   4   6      535.57      559.32     10.72 o
   8   4   6      426.83      462.14     16.78 o
   9   4   6      161.35      152.21      7.89 o
  10   4   6      178.17      181.70      9.97 o
  11   4   6       15.42        4.61      3.36 o
  12   4   6       57.92       53.02      9.84 o
  13   4   6       19.09       14.81      4.64 o
  14   4   6       16.46       15.31      4.37 o
  15   4   6        8.27       19.17      4.91 o
  16   4   6      138.37      146.52     11.24 o
  17   4   6       12.73       21.05      5.86 o
 -14   5   6        0.27        9.89      7.95 o
 -13   5   6      176.09      149.33     16.99 o
 -12   5   6      192.88      211.99     23.39 o
 -11   5   6      123.01      117.98     14.41 o
 -10   5   6      146.35       99.93     11.08 o
  -9   5   6       85.92       69.50      9.22 o
  -8   5   6       77.41       74.50      8.87 o
  -7   5   6        0.43        0.49      4.36 o
  -6   5   6      307.01      359.06     14.03 o
  -5   5   6       31.53       40.60      5.91 o
  -4   5   6      304.61      329.47     16.98 o
  -3   5   6       51.70       31.19     20.45 o
  -2   5   6     1767.93     1939.09     20.84 o
  -1   5   6     2060.38     2270.79     26.02 o
   0   5   6     4609.89     5002.49     52.01 o
   1   5   6      812.60      911.72     13.35 o
   2   5   6      298.36      314.61      9.28 o
   3   5   6      346.83      413.49     11.35 o
   4   5   6     1282.32     1358.77     12.54 o
   5   5   6       69.00      105.72      3.61 o
   6   5   6      241.37      270.16      7.85 o
   7   5   6      199.74      213.71      9.33 o
   8   5   6     1136.20     1178.14     21.52 o
   9   5   6     3851.58     3824.71     42.38 o
  10   5   6      107.20      124.01      7.63 o
  11   5   6       78.24       65.50      6.44 o
  12   5   6      321.44      309.60     13.86 o
  13   5   6      846.46      846.27     24.47 o
  14   5   6      234.88      257.20     19.95 o
  15   5   6        5.92       12.80      6.46 o
  16   5   6        7.28        1.86      4.34 o
  17   5   6       29.54       32.67      6.51 o
 -14   6   6        3.80       -0.91      8.78 o
 -13   6   6       20.51       13.37      9.07 o
 -12   6   6        2.55        2.07      8.37 o
 -11   6   6      107.46      107.52     12.59 o
 -10   6   6       37.71       13.32     17.66 o
  -9   6   6      165.79      144.93     12.95 o
  -8   6   6      120.24      112.96     10.98 o
  -7   6   6       86.84       70.25      8.92 o
  -6   6   6        0.01        3.53      4.24 o
  -5   6   6      556.69      503.37     16.83 o
  -4   6   6      830.77      873.76     21.72 o
  -3   6   6       46.62       50.13      6.02 o
  -2   6   6       42.96       35.06      6.56 o
  -1   6   6      113.23      123.04     15.97 o
   0   6   6     2168.42     2232.99     32.87 o
   1   6   6      148.38      124.96      6.18 o
   2   6   6       33.24       37.83      4.59 o
   3   6   6      522.19      607.96     10.24 o
   4   6   6        0.51        0.93      1.20 o
   5   6   6       15.61       17.15      1.82 o
   6   6   6      247.00      253.75     11.89 o
   7   6   6      559.73      625.62     15.41 o
   8   6   6      143.88      153.63      8.07 o
   9   6   6     2012.43     1991.38     26.42 o
  10   6   6       57.65       53.18      5.04 o
  11   6   6     1159.87     1141.92     22.78 o
  12   6   6        1.29       -0.71      3.06 o
  13   6   6      522.23      544.79     16.25 o
  14   6   6      111.36      104.22      8.95 o
  15   6   6       23.16       24.86      5.60 o
  16   6   6      119.17      125.56     10.53 o
  17   6   6       69.55       77.58      8.92 o
 -14   7   6       30.14       37.61     14.64 o
 -13   7   6       75.67       84.72     32.62 o
 -12   7   6       39.51       23.97     11.74 o
 -11   7   6       13.14       18.45      7.47 o
 -10   7   6      366.72      375.16     19.11 o
  -9   7   6        0.45        0.15      6.76 o
  -8   7   6      518.20      406.52     13.55 o
  -7   7   6      433.20      404.07     21.32 o
  -6   7   6      260.66      230.00     17.88 o
  -5   7   6        0.57        4.35      4.03 o
  -4   7   6      104.96      101.25     14.84 o
  -3   7   6     1397.16     1363.69     37.20 o
  -2   7   6       30.98       40.28      7.49 o
  -1   7   6        0.16        1.70      1.85 o
   0   7   6     2185.41     2200.35     27.28 o
   1   7   6       88.14      101.96      4.83 o
   2   7   6      300.00      309.81      5.74 o
   3   7   6        9.07        5.82      1.48 o
   4   7   6      676.33      721.79      8.98 o
   5   7   6        0.70        1.79      1.52 o
   6   7   6      525.20      512.73      9.03 o
   7   7   6      202.18      175.90      8.80 o
   8   7   6       95.19       71.21      8.31 o
   9   7   6      152.97      160.69      7.49 o
  10   7   6       36.87       37.95      4.51 o
  11   7   6       26.33       41.00      4.82 o
  12   7   6       22.00       23.20      4.71 o
  13   7   6      170.60      145.63      9.48 o
  14   7   6       54.43       47.13      6.50 o
  15   7   6      258.02      292.26     13.63 o
  16   7   6       55.41       43.55      7.19 o
  17   7   6        0.87        1.09      5.42 o
 -13   8   6      140.91      122.52     21.88 o
 -12   8   6       96.14       63.34     11.97 o
 -11   8   6      217.09      210.37     17.67 o
 -10   8   6       59.87       46.66      4.35 o
  -9   8   6       21.06       15.68      3.48 o
  -8   8   6      565.37      529.60     12.40 o
  -7   8   6     1131.12     1069.61     19.07 o
  -6   8   6      393.42      395.96      9.97 o
  -5   8   6      290.20      256.52     10.32 o
  -4   8   6       59.80       61.46      3.20 o
  -3   8   6      160.35      163.95      6.07 o
  -2   8   6      496.70      544.21     18.56 o
  -1   8   6      193.92      207.74      5.07 o
   0   8   6      126.87      125.69      3.52 o
   1   8   6       39.61       34.40      2.18 o
   2   8   6      121.78      133.27      3.74 o
   3   8   6       40.08       43.03      2.65 o
   4   8   6      945.57      958.19     11.46 o
   5   8   6     1073.34     1099.90     14.59 o
   6   8   6       19.79       24.76      2.99 o
   7   8   6     1592.71     1588.28     26.10 o
   8   8   6      291.29      259.79      8.39 o
   9   8   6     2605.43     2495.52     31.70 o
  10   8   6      418.38      383.78     17.93 o
  11   8   6      494.29      473.28     14.00 o
  12   8   6       17.55       13.10      3.74 o
  13   8   6       25.97       21.94      6.98 o
  14   8   6       35.70       33.76      5.74 o
  15   8   6      228.52      254.32     12.59 o
  16   8   6       15.01       13.35      5.37 o
  17   8   6       46.93       67.40      8.36 o
 -13   9   6       46.56       49.73     16.32 o
 -12   9   6       50.66       51.07     11.43 o
 -11   9   6       44.00       35.62     10.65 o
 -10   9   6      303.49      334.20     19.34 o
  -9   9   6        1.99        0.92      3.12 o
  -8   9   6       21.47       17.08      3.83 o
  -7   9   6        0.97        2.35      3.06 o
  -6   9   6      154.07      157.90      7.28 o
  -5   9   6      237.25      202.61      7.65 o
  -4   9   6      317.14      283.67      9.64 o
  -3   9   6      217.06      199.76      8.16 o
  -2   9   6      117.20      112.44      8.80 o
  -1   9   6       60.25       68.18      7.37 o
   0   9   6      445.97      439.11      7.63 o
   1   9   6      106.66      117.31      3.97 o
   2   9   6     1793.72     1719.26     19.49 o
   3   9   6      478.53      492.60      9.03 o
   4   9   6       52.80       47.00      3.73 o
   5   9   6     1012.92      984.65     14.14 o
   6   9   6       22.52       24.00      3.13 o
   7   9   6      723.57      775.40     24.39 o
   8   9   6      376.04      386.15     10.35 o
   9   9   6        0.15       -0.85      2.83 o
  10   9   6      817.69      793.23     20.55 o
  11   9   6       84.73       97.85      6.96 o
  12   9   6      175.08      142.56      9.71 o
  13   9   6      297.63      309.31     15.20 o
  14   9   6       12.43       14.63      6.64 o
  15   9   6       68.26       80.49     12.51 o
  16   9   6        0.21        5.68      5.15 o
  17   9   6        2.36       14.53      7.03 o
 -12  10   6      135.13      154.69     23.80 o
 -11  10   6       11.85        9.76      9.45 o
 -10  10   6      109.38       97.44     13.81 o
  -9  10   6       16.22       11.53      4.72 o
  -8  10   6       17.96       15.66      4.30 o
  -7  10   6       14.42       21.09      4.23 o
  -6  10   6       39.05       46.23      5.10 o
  -5  10   6      444.59      431.06     13.75 o
  -4  10   6        3.55        1.39      3.51 o
  -3  10   6       56.36       46.45      5.71 o
  -2  10   6      881.00      837.46     40.82 o
  -1  10   6      427.29      475.86     13.26 o
   0  10   6       75.98       86.62      6.35 o
   1  10   6       20.75       14.39      3.17 o
   2  10   6     1334.55     1277.96     16.60 o
   3  10   6        2.14        1.92      2.44 o
   4  10   6      576.82      543.34     10.39 o
   5  10   6      724.10      718.01     12.37 o
   6  10   6        9.67        8.05      2.68 o
   7  10   6     3700.63     3646.40     48.96 o
   8  10   6       11.67       16.51      3.74 o
   9  10   6      128.04      131.56      7.66 o
  10  10   6       43.94       35.35      4.94 o
  11  10   6      118.86      111.06      8.38 o
  12  10   6      131.06      128.46     10.42 o
  13  10   6      382.55      341.93     13.45 o
  14  10   6       14.71       14.75      5.05 o
  15  10   6       56.58       52.41      7.53 o
  16  10   6        7.29        9.21      6.67 o
 -11  11   6       19.42       20.21     13.91 o
 -10  11   6       10.60       -1.08      8.01 o
  -9  11   6        1.28        3.59      3.52 o
  -8  11   6        7.57        5.44      4.25 o
  -7  11   6      158.97      158.62      8.36 o
  -6  11   6        6.28        8.31      3.98 o
  -5  11   6        9.12        6.84      6.19 o
  -4  11   6       11.67       41.69     11.38 o
  -3  11   6     1100.42     1042.10     22.48 o
  -2  11   6       31.00       34.63      9.00 o
  -1  11   6      567.42      564.01     14.37 o
   0  11   6      344.80      389.65     13.78 o
   1  11   6       41.33       24.78      4.75 o
   2  11   6      120.98      137.98      6.59 o
   3  11   6      352.36      324.20      8.29 o
   4  11   6     1956.83     1891.19     23.04 o
   5  11   6     1163.79     1136.78     20.39 o
   6  11   6        5.37        8.47      2.91 o
   7  11   6        5.39        2.99      2.97 o
   8  11   6       26.48       10.86      3.68 o
   9  11   6      663.73      639.05     14.48 o
  10  11   6       10.82        4.37      3.66 o
  11  11   6        0.05       -0.93      3.90 o
  12  11   6       65.79       78.49      7.85 o
  13  11   6      534.76      527.34     16.95 o
  14  11   6       25.32       13.50      5.05 o
  15  11   6      519.36      520.91     19.78 o
  16  11   6      122.38      124.33     10.70 o
 -10  12   6        0.05       -7.05     11.00 o
  -9  12   6        3.08        9.89     11.87 o
  -8  12   6      430.90      465.24     20.41 o
  -7  12   6       39.33       24.06      4.97 o
  -6  12   6       66.64       68.47      6.56 o
  -5  12   6        6.48       11.06      4.75 o
  -4  12   6      338.15      320.04     26.74 o
  -3  12   6      534.74      511.70     26.64 o
  -2  12   6       76.06       85.53      7.40 o
  -1  12   6        8.00        5.31      4.10 o
   0  12   6      160.51      148.79     13.71 o
   1  12   6      376.30      385.75     14.39 o
   2  12   6     1004.23     1008.84     22.27 o
   3  12   6      281.04      262.15      8.82 o
   4  12   6      125.28      132.95      7.50 o
   5  12   6       19.84       19.86      3.60 o
   6  12   6      120.90      113.46      7.58 o
   7  12   6       16.52       10.32      3.48 o
   8  12   6       35.57       27.63      4.56 o
   9  12   6       24.11       26.74      4.89 o
  10  12   6      191.46      177.94      9.26 o
  11  12   6       95.17      106.59      9.18 o
  12  12   6       21.73       10.83      8.22 o
  13  12   6       34.56       34.02      6.41 o
  14  12   6        0.03       14.28      5.20 o
  15  12   6      381.75      391.56     19.90 o
  16  12   6       12.59       15.93      6.63 o
  -9  13   6       58.91       15.25     13.00 o
  -8  13   6       64.34       56.96     15.50 o
  -7  13   6      229.34      246.89     10.38 o
  -6  13   6      230.23      235.17     10.30 o
  -5  13   6      115.40      108.01      8.83 o
  -4  13   6       10.66       -3.41      7.63 o
  -3  13   6      203.67      223.81     10.98 o
  -2  13   6       29.56       18.67      5.23 o
  -1  13   6       64.09       46.86      6.42 o
   0  13   6       89.05       73.41      9.39 o
   1  13   6      464.90      469.97     14.36 o
   2  13   6        8.41       10.93      4.77 o
   3  13   6        3.90        0.11      3.97 o
   4  13   6       15.42       15.52      3.99 o
   5  13   6        4.32        3.93      3.38 o
   6  13   6      108.63      114.94     10.94 o
   7  13   6        0.21        0.32      3.03 o
   8  13   6       91.24       74.74      6.45 o
   9  13   6      165.25      185.54      9.16 o
  10  13   6      387.98      382.56     14.08 o
  11  13   6      135.24      125.12      9.86 o
  12  13   6       75.97       70.92      8.21 o
  13  13   6        8.37       19.75      6.29 o
  14  13   6       17.56       17.11      5.72 o
  15  13   6        5.84        2.10      5.99 o
  -8  14   6       23.82       15.01     22.54 o
  -7  14   6        2.82       -8.53      8.69 o
  -6  14   6        0.20       -4.59      7.64 o
  -5  14   6       47.84       42.87      6.65 o
  -4  14   6       21.58       15.66      5.60 o
  -3  14   6        0.02       -4.95      7.04 o
  -2  14   6        1.18       -5.41      5.41 o
  -1  14   6      405.47      433.49     22.71 o
   0  14   6      224.40      226.26     11.58 o
   1  14   6      101.65       92.26     15.27 o
   2  14   6       30.03       17.46      5.21 o
   3  14   6        0.00       -3.60      3.87 o
   4  14   6       25.27       27.49      5.78 o
   5  14   6        2.46        3.74      3.75 o
   6  14   6        6.09        8.64      3.58 o
   7  14   6      136.45      134.58     15.74 o
   8  14   6       13.95       19.15      9.19 o
   9  14   6        6.76        4.07      4.58 o
  10  14   6       66.06       45.90      6.85 o
  11  14   6        6.85        5.64      5.01 o
  12  14   6      109.55      126.91     10.50 o
  13  14   6      260.01      228.77     18.96 o
  14  14   6       12.85       11.67      5.98 o
  -7  15   6       68.46       68.95     25.81 o
  -6  15   6       17.66       20.80      9.82 o
  -5  15   6       14.61       14.92      7.53 o
  -4  15   6        5.45        5.18      8.72 o
  -3  15   6       22.29       28.94      7.36 o
  -2  15   6      138.72      134.16      9.71 o
  -1  15   6      401.49      411.02     14.61 o
   0  15   6        8.49        8.75      5.12 o
   1  15   6        0.37        3.52      4.67 o
   2  15   6       30.04       37.06      8.99 o
   3  15   6       78.02       61.34      7.24 o
   4  15   6       64.17       83.12      8.81 o
   5  15   6        3.54        5.68      7.52 o
   6  15   6        3.15        9.43      5.86 o
   7  15   6      105.29       65.22     29.87 o
   8  15   6       31.26       24.93     15.93 o
   9  15   6       73.69       63.87     11.62 o
  10  15   6       67.22       67.28     20.22 o
  11  15   6       76.41       87.85      9.14 o
  12  15   6        3.93        1.50      5.32 o
  13  15   6        9.38       20.49      7.43 o
  14  15   6       55.91       60.04      8.36 o
  -5  16   6       57.73       61.36      8.02 o
  -4  16   6       59.08       69.07      8.94 o
  -3  16   6      200.06      202.15     12.86 o
  -2  16   6      185.72      178.19     35.52 o
  -1  16   6        1.68        2.35      5.68 o
   0  16   6      178.43      221.07     14.10 o
   1  16   6        6.10       15.49     14.49 o
   2  16   6      208.64      224.93     24.20 o
   3  16   6      115.31      129.64     29.04 o
   4  16   6      546.20      677.00     23.63 o
   5  16   6        5.20       10.08      7.91 o
   6  16   6        3.61        3.37      7.64 o
   7  16   6       54.44       64.23     11.91 o
   8  16   6       68.24      100.45     17.42 o
   9  16   6       91.45      119.06     19.69 o
  10  16   6      187.28      217.57     26.29 o
  11  16   6       58.40       39.37     17.18 o
  12  16   6       29.09       27.13     13.28 o
  -3  17   6       70.52       83.24     33.37 o
  -2  17   6      294.54      315.65     15.44 o
  -1  17   6        5.90        3.93      6.78 o
   0  17   6      195.07      250.82     14.99 o
   1  17   6      160.39      223.46     17.39 o
   2  17   6       32.70       42.75     11.01 o
   3  17   6        2.04        4.44     10.28 o
   4  17   6       52.81       62.63     15.52 o
   5  17   6       70.43       87.32     13.17 o
   6  17   6      103.21      154.09     16.71 o
   7  17   6      258.36      301.16     20.19 o
   8  17   6       36.04       33.26     11.02 o
   9  17   6       12.03        3.47      8.11 o
  10  17   6       98.04      111.43     17.22 o
  11  17   6       12.79       11.60     12.61 o
   0  18   6        9.82       24.29     14.17 o
   1  18   6        1.15       17.78     18.69 o
   2  18   6        9.36       23.28      7.48 o
   3  18   6       79.92      104.46     16.99 o
   4  18   6       13.31       27.97     18.62 o
   5  18   6        5.05       15.64     10.03 o
   6  18   6        3.19        1.21      7.61 o
   7  18   6       50.17       76.45     12.64 o
   8  18   6       32.73       59.44     11.90 o
   9  18   6       16.71       26.79      9.43 o
  -6 -15   7       18.12       15.87     11.58 o
  -5 -15   7       14.15        2.75     10.17 o
  -4 -15   7       80.71       77.48     16.73 o
  -3 -15   7        2.55       -2.08     13.20 o
 -10 -14   7        3.30        2.42     10.69 o
  -9 -14   7        7.49        2.67      9.91 o
  -8 -14   7       38.60       38.54     13.72 o
  -7 -14   7        8.62        6.71     10.92 o
  -6 -14   7      106.69      125.71     20.07 o
  -5 -14   7       48.36       31.84     12.95 o
  -4 -14   7      146.53      137.16     16.63 o
  -3 -14   7      107.29      106.88     14.69 o
  -2 -14   7        9.53       19.33      9.57 o
  -1 -14   7       24.72       17.12     17.00 o
   0 -14   7        3.05       -6.17     13.17 o
   1 -14   7       20.06       18.70     16.04 o
 -11 -13   7      391.59      401.85     29.31 o
 -10 -13   7        0.27       -8.89      8.89 o
  -9 -13   7       45.32       38.40     13.63 o
  -8 -13   7      156.85      172.42     21.86 o
  -7 -13   7       82.03      102.14     27.42 o
  -6 -13   7       94.03       93.91     15.81 o
  -5 -13   7      199.06      211.51     17.00 o
  -4 -13   7      245.84      243.30     20.55 o
  -3 -13   7     1069.81     1245.99     41.44 o
  -2 -13   7       84.76      128.47     15.48 o
  -1 -13   7        3.23        9.10      8.15 o
   0 -13   7        8.10       23.18     16.06 o
   1 -13   7      356.48      417.63     40.99 o
   2 -13   7        0.46        8.71     14.32 o
   3 -13   7      103.42       83.94     10.40 o
   4 -13   7       16.39       19.87      9.27 o
 -13 -12   7        1.81        4.43     10.66 o
 -12 -12   7        4.93       -3.77      9.65 o
 -11 -12   7       32.83       49.05     10.04 o
 -10 -12   7        0.49       -5.72      8.11 o
  -9 -12   7      139.64      160.38     14.71 o
  -8 -12   7       14.55       17.74      7.39 o
  -7 -12   7       20.66       19.90      7.51 o
  -6 -12   7        2.31       -5.65      5.65 o
  -5 -12   7        0.00        3.07      6.27 o
  -4 -12   7       29.82       25.74      7.41 o
  -3 -12   7      599.57      632.33     21.42 o
  -2 -12   7       74.26       74.01      9.69 o
  -1 -12   7      176.38      202.66     19.28 o
   0 -12   7       49.41       51.42     14.22 o
   1 -12   7      401.74      425.73     39.77 o
   2 -12   7       19.91       21.50     15.23 o
   3 -12   7      200.37      188.35     13.20 o
   4 -12   7       26.35       29.49      7.23 o
   5 -12   7       24.71       46.75      8.28 o
   6 -12   7        4.67       19.60     13.40 o
 -14 -11   7       25.15       25.78     13.14 o
 -13 -11   7        2.01       -5.06      6.76 o
 -12 -11   7        9.74        5.01      7.03 o
 -11 -11   7       18.50       18.56      7.22 o
 -10 -11   7        3.23        1.81      6.26 o
  -9 -11   7       20.41       22.83      7.65 o
  -8 -11   7      183.71      168.87     17.18 o
  -7 -11   7       60.59       54.63      9.42 o
  -6 -11   7       26.72       31.90      8.27 o
  -5 -11   7      350.11      331.84     17.26 o
  -4 -11   7       33.04       32.95      6.95 o
  -3 -11   7        0.21        3.93      4.65 o
  -2 -11   7       23.41       21.16      8.75 o
  -1 -11   7       16.27       27.77      8.88 o
   0 -11   7        4.13        4.66      7.12 o
   1 -11   7        4.16       -2.36      5.85 o
   2 -11   7      137.01      112.12     35.86 o
   3 -11   7      351.12      363.37     16.73 o
   4 -11   7        3.82       13.07      5.86 o
   5 -11   7        5.97       12.08      5.64 o
   6 -11   7       16.99       26.84     17.59 o
   7 -11   7       67.37       79.19     10.49 o
 -15 -10   7       21.60       18.38     12.69 o
 -14 -10   7        1.12        3.03      7.17 o
 -13 -10   7      239.55      289.86     18.46 o
 -12 -10   7        6.76        5.31      6.64 o
 -11 -10   7       31.75       24.39      7.51 o
 -10 -10   7        0.43        2.84     15.76 o
  -9 -10   7      236.67      239.97     27.20 o
  -8 -10   7       17.96        1.79      5.56 o
  -7 -10   7        0.03        1.95      5.59 o
  -6 -10   7      701.57      690.59     23.45 o
  -5 -10   7      256.95      254.98     14.62 o
  -4 -10   7       40.89       33.35      7.85 o
  -3 -10   7      427.06      428.37     20.83 o
  -2 -10   7      564.79      576.62     24.56 o
  -1 -10   7       55.95       54.18     10.07 o
   0 -10   7      169.51      179.75     35.49 o
   1 -10   7      574.42      540.20     42.48 o
   2 -10   7      522.70      478.08     22.75 o
   3 -10   7      366.15      331.08     15.35 o
   4 -10   7      511.31      558.35     24.40 o
   5 -10   7       16.61       13.87      8.65 o
   6 -10   7      107.36      123.86     12.06 o
   7 -10   7      102.50      120.65     17.70 o
   8 -10   7       36.69       40.23      7.80 o
 -15  -9   7        3.96       -0.93      7.01 o
 -14  -9   7       15.42        7.36      7.38 o
 -13  -9   7       30.79       36.15      8.88 o
 -12  -9   7        0.67        7.95     12.74 o
 -11  -9   7       59.27       53.64     16.42 o
 -10  -9   7       20.64       15.47      8.76 o
  -9  -9   7      416.41      413.96     18.20 o
  -8  -9   7       32.73       28.79      7.27 o
  -7  -9   7      276.58      245.76     14.02 o
  -6  -9   7       18.54       10.24     10.17 o
  -5  -9   7       32.41       28.04      6.59 o
  -4  -9   7       62.00       50.60     11.59 o
  -3  -9   7      197.22      204.79     16.49 o
  -2  -9   7     1609.64     1646.86     41.79 o
  -1  -9   7        4.86       13.44      6.67 o
   0  -9   7      482.32      418.88     20.05 o
   1  -9   7       95.29       92.77      9.10 o
   2  -9   7      390.00      385.05     15.40 o
   3  -9   7      226.70      243.82      9.68 o
   4  -9   7       12.72        6.37      3.66 o
   5  -9   7        1.97       -0.05      3.42 o
   6  -9   7       69.11       83.62      9.99 o
   7  -9   7        0.91       18.03      8.92 o
   8  -9   7       83.20      115.29     21.68 o
   9  -9   7        8.04        6.75      6.78 o
  10  -9   7       34.25       33.18      8.34 o
 -16  -8   7        6.77       23.85     13.09 o
 -15  -8   7      245.22      283.26     18.67 o
 -14  -8   7       36.72       27.71      8.35 o
 -13  -8   7        8.07       14.46      6.88 o
 -12  -8   7        2.77        7.28      5.87 o
 -11  -8   7       33.82       38.80      7.88 o
 -10  -8   7       57.47       46.45      8.37 o
  -9  -8   7        4.57        7.41      5.60 o
  -8  -8   7        2.07       -1.66      4.56 o
  -7  -8   7       41.73       28.52      6.84 o
  -6  -8   7      326.23      322.86     14.95 o
  -5  -8   7      130.02      144.56     11.67 o
  -4  -8   7       15.13       11.14      6.86 o
  -3  -8   7        9.50        9.75      5.83 o
  -2  -8   7        2.82        0.97      5.29 o
  -1  -8   7      257.77      243.94     15.61 o
   0  -8   7       44.75       48.16      6.70 o
   1  -8   7      434.01      386.00     14.55 o
   2  -8   7      707.27      672.08     19.38 o
   3  -8   7      174.89      141.72      7.75 o
   4  -8   7        6.33        0.72      2.86 o
   5  -8   7        2.54        6.14      3.50 o
   6  -8   7       89.37       93.32      7.37 o
   7  -8   7      206.17      218.46     26.38 o
   8  -8   7      211.75      207.51     17.87 o
   9  -8   7       10.34        8.65      7.10 o
  10  -8   7      135.75      143.91     15.76 o
  11  -8   7       10.15       16.64      6.04 o
 -16  -7   7       18.85       23.64     10.41 o
 -15  -7   7       10.51       16.19      8.00 o
 -14  -7   7      107.45      132.87     13.48 o
 -13  -7   7      243.02      267.76     24.04 o
 -12  -7   7      179.02      158.91     13.21 o
 -11  -7   7       97.39       84.69      9.96 o
 -10  -7   7       35.37       26.88      7.32 o
  -9  -7   7       80.63       69.66     21.93 o
  -8  -7   7      199.26      204.36     11.66 o
  -7  -7   7        7.17       -1.56      9.19 o
  -6  -7   7        4.76       11.71      5.24 o
  -5  -7   7       44.43       49.54     13.04 o
  -4  -7   7       42.20       45.31      9.56 o
  -3  -7   7      419.95      358.25     19.78 o
  -2  -7   7     2730.00     2625.15     52.49 o
  -1  -7   7      217.86      199.46     10.54 o
   0  -7   7       83.27       80.24      7.77 o
   1  -7   7      660.29      611.15     17.55 o
   2  -7   7        2.00        0.86      2.63 o
   3  -7   7      141.01      135.88      7.13 o
   4  -7   7      171.10      152.61      7.81 o
   5  -7   7       33.11       38.00      7.02 o
   6  -7   7        4.55        6.42      3.62 o
   7  -7   7      150.00      164.90      8.66 o
   8  -7   7      285.95      320.81     35.41 o
   9  -7   7       31.50       13.81      7.06 o
  10  -7   7       45.91       42.62      9.58 o
  11  -7   7      269.31      258.82     14.14 o
  12  -7   7       10.03       16.63      6.09 o
 -16  -6   7       24.67       41.92     10.44 o
 -15  -6   7       85.59       90.76     19.27 o
 -14  -6   7      134.76      113.90     12.60 o
 -13  -6   7       26.84       19.11      7.29 o
 -12  -6   7        8.28       14.34      6.26 o
 -11  -6   7      304.26      308.85     14.89 o
 -10  -6   7        1.80       -1.79      7.86 o
  -9  -6   7        9.84        2.97      5.92 o
  -8  -6   7      805.07      743.10     21.47 o
  -7  -6   7      123.37       94.06      8.97 o
  -6  -6   7      918.01      841.41     22.24 o
  -5  -6   7      741.70      684.17     26.57 o
  -4  -6   7      111.90       94.68     11.69 o
  -3  -6   7       68.13       60.83      9.49 o
  -2  -6   7      809.42      777.99     23.13 o
  -1  -6   7      310.30      262.72     10.72 o
   0  -6   7        6.97        1.84      1.91 o
   1  -6   7      295.53      264.61     16.29 o
   2  -6   7        0.06        4.63      2.33 o
   3  -6   7     1366.41     1332.30     20.88 o
   4  -6   7       11.86       15.04      3.90 o
   5  -6   7      101.84      108.54     10.59 o
   6  -6   7      213.18      200.65      9.88 o
   7  -6   7      319.19      344.39     12.66 o
   8  -6   7        2.56        2.11      4.94 o
   9  -6   7      176.39      159.38     34.72 o
  10  -6   7       14.94        8.54      5.87 o
  11  -6   7       28.17       19.43      8.31 o
  12  -6   7       34.93       33.05     15.77 o
 -17  -5   7       19.17       20.93     12.82 o
 -16  -5   7       55.48       54.67     10.77 o
 -15  -5   7      151.58      195.73     17.39 o
 -14  -5   7      251.47      275.87     15.85 o
 -13  -5   7       26.82       17.04      8.92 o
 -12  -5   7       10.54        8.12      5.61 o
 -11  -5   7        9.33        8.32      5.26 o
 -10  -5   7       47.87       41.65      7.30 o
  -9  -5   7     1016.22     1000.51     25.70 o
  -8  -5   7      213.58      241.21     11.87 o
  -7  -5   7      104.26       85.22      8.37 o
  -6  -5   7        7.09        9.48      3.95 o
  -5  -5   7      336.13      335.71     17.13 o
  -4  -5   7     1203.78     1109.74     32.54 o
  -3  -5   7       51.57       32.15      6.89 o
  -2  -5   7      662.17      674.89     21.36 o
  -1  -5   7      156.82      144.17      7.83 o
   0  -5   7      658.47      626.57     16.17 o
   1  -5   7       45.80       53.43      5.05 o
   2  -5   7       36.94       32.69      3.34 o
   3  -5   7        6.94        3.24      2.64 o
   4  -5   7      273.83      234.32      9.05 o
   5  -5   7       45.08       43.30      8.93 o
   6  -5   7       33.84       38.03      5.28 o
   7  -5   7      357.82      346.07     12.24 o
   8  -5   7       16.52       14.37      4.53 o
   9  -5   7      627.34      304.57     17.62 o
  10  -5   7        1.75       -2.76      3.53 o
  11  -5   7        1.58       -2.67      4.46 o
  12  -5   7      108.73      128.58     18.00 o
  13  -5   7       66.18       90.38     16.69 o
 -17  -4   7        2.22       -3.64     10.05 o
 -16  -4   7       27.22       27.77      9.52 o
 -15  -4   7        1.59       -3.86      6.13 o
 -14  -4   7       12.39       18.41      6.93 o
 -13  -4   7       67.22       62.75     13.69 o
 -12  -4   7       20.75       10.98      5.91 o
 -11  -4   7       29.09       25.25      6.27 o
 -10  -4   7       21.54       10.97      4.92 o
  -9  -4   7     1067.77     1105.67     26.55 o
  -8  -4   7       25.10       25.41      5.43 o
  -7  -4   7      280.69      263.88     11.52 o
  -6  -4   7      132.67      129.58      8.75 o
  -5  -4   7      402.20      425.41     17.95 o
  -4  -4   7       21.53       26.36      5.88 o
  -3  -4   7        3.64        1.06      3.85 o
  -2  -4   7      265.58      220.98      9.41 o
  -1  -4   7      287.17      276.23      9.65 o
   0  -4   7       33.41       39.77      3.78 o
   1  -4   7      515.43      498.68     13.26 o
   2  -4   7      344.36      370.24      7.71 o
   3  -4   7       76.59       62.32      4.16 o
   4  -4   7      226.53      229.99      7.39 o
   5  -4   7      305.22      240.75      9.05 o
   6  -4   7       15.93       23.35      4.24 o
   7  -4   7      311.30      269.56     10.49 o
   8  -4   7        9.77        8.15      3.68 o
   9  -4   7      205.90      112.80     60.60 o
  10  -4   7        0.85        3.15      3.88 o
  11  -4   7       22.83       19.99      4.81 o
  12  -4   7       25.78       23.58     16.91 o
  13  -4   7       13.24        5.97      4.84 o
  14  -4   7       32.26        2.63      8.28 o
 -17  -3   7       17.09        6.93     11.52 o
 -16  -3   7       11.10       20.88     11.81 o
 -15  -3   7        0.35        1.55      6.53 o
 -14  -3   7        2.53        7.61      5.90 o
 -13  -3   7      170.04      178.46     25.15 o
 -12  -3   7       48.95       46.74      9.96 o
 -11  -3   7       40.49       33.86      6.44 o
 -10  -3   7      556.03      553.45     17.59 o
  -9  -3   7     1993.14     1999.58     36.85 o
  -8  -3   7      121.89      114.84      8.88 o
  -7  -3   7       36.10       39.27      6.12 o
  -6  -3   7       44.07       37.27      5.76 o
  -5  -3   7       33.26       20.12      5.46 o
  -4  -3   7      149.50      119.86      6.08 o
  -3  -3   7       17.99       16.38      2.61 o
  -2  -3   7      331.55      364.52      8.83 o
  -1  -3   7      219.45      230.65      9.05 o
   0  -3   7     3794.20     3961.19     67.52 o
   1  -3   7      899.57      840.58     23.41 o
   2  -3   7      356.46      343.97     12.08 o
   3  -3   7        5.90        9.56      1.96 o
   4  -3   7      468.11      486.30     12.63 o
   5  -3   7      365.38      381.73     12.87 o
   6  -3   7      199.10      218.62      7.65 o
   7  -3   7       25.13       30.02      4.08 o
   8  -3   7      356.37      329.01     10.02 o
   9  -3   7      187.12      149.67     12.73 o
  10  -3   7        3.32        0.72      3.00 o
  11  -3   7        0.39        0.06      3.94 o
  12  -3   7      114.44      113.92      9.29 o
  13  -3   7        0.01        6.68      5.03 o
  14  -3   7       53.98       45.88     14.14 o
 -17  -2   7       68.72       60.66     16.17 o
 -16  -2   7      114.60      120.58     19.23 o
 -15  -2   7        4.75       -1.84      9.03 o
 -14  -2   7       17.63       20.00      6.87 o
 -13  -2   7      298.19      306.08     14.94 o
 -12  -2   7       16.06       10.74      5.61 o
 -11  -2   7       69.03       59.67      7.70 o
 -10  -2   7      427.38      399.28     12.99 o
  -9  -2   7        9.88        5.58      3.79 o
  -8  -2   7     1673.06     1637.82     26.67 o
  -7  -2   7      290.40      252.10     10.48 o
  -6  -2   7        1.41       -2.62      2.62 o
  -5  -2   7       33.62       21.20      3.27 o
  -4  -2   7      454.35      458.77     10.75 o
  -3  -2   7        2.07       -0.08      1.51 o
  -2  -2   7      117.16      153.40      5.13 o
  -1  -2   7     1222.75     1411.82     24.70 o
   0  -2   7      785.72      826.02     26.90 o
   1  -2   7      873.77      969.24     55.34 o
   2  -2   7     1030.28      964.18     24.65 o
   3  -2   7      625.19      705.05     15.14 o
   4  -2   7     1115.24     1223.74     14.08 o
   5  -2   7      103.45      117.69      5.21 o
   6  -2   7       51.26       65.80      5.45 o
   7  -2   7       38.22       42.31      4.29 o
   8  -2   7        0.67        0.58      2.69 o
   9  -2   7       92.18       62.46     10.76 o
  10  -2   7      211.83      207.58     14.14 o
  11  -2   7        1.92        7.83      4.01 o
  12  -2   7       25.86       23.89      5.14 o
  13  -2   7        1.39        5.52      4.49 o
  14  -2   7        3.14        4.12      5.13 o
  15  -2   7      181.83      146.54     25.06 o
 -17  -1   7       47.35       60.06     16.09 o
 -16  -1   7        2.02       13.99     11.44 o
 -15  -1   7        1.42        0.50      9.14 o
 -14  -1   7       30.62       45.61     10.44 o
 -13  -1   7      122.03      128.35     10.02 o
 -12  -1   7      260.97      266.76     11.82 o
 -11  -1   7      468.92      452.83     25.69 o
 -10  -1   7      169.29      167.42      9.39 o
  -9  -1   7      130.45      138.35      8.27 o
  -8  -1   7      547.15      535.32     13.46 o
  -7  -1   7      141.49      146.90      7.56 o
  -6  -1   7      482.41      487.27      9.66 o
  -5  -1   7      453.79      480.55     25.09 o
  -4  -1   7      164.56      175.53      5.53 o
  -3  -1   7       15.61       12.50      1.78 o
  -2  -1   7      662.84      675.09     10.32 o
  -1  -1   7        9.37        7.28      2.12 o
   0  -1   7     1668.93     1789.96     28.43 o
   1  -1   7      888.23     1057.92     25.18 o
   2  -1   7      182.86      182.34      9.54 o
   3  -1   7       45.10       42.61      5.52 o
   4  -1   7      191.07      208.62      7.90 o
   5  -1   7        5.01       14.81      2.85 o
   6  -1   7        0.24        0.15      1.81 o
   7  -1   7      929.09      907.50     15.39 o
   8  -1   7      116.24      135.19      7.46 o
   9  -1   7      105.82       95.45      7.16 o
  10  -1   7       27.98       24.86      6.91 o
  11  -1   7      271.84      240.01     10.92 o
  12  -1   7       40.23       44.97      6.08 o
  13  -1   7      111.26      104.12      9.18 o
  14  -1   7      117.19      134.61     10.47 o
  15  -1   7      129.57      157.36     13.31 o
 -17   0   7        2.33        3.05     11.56 o
 -16   0   7        9.32        9.66      7.61 o
 -15   0   7        2.43       -0.08      7.28 o
 -14   0   7       65.85       76.96     11.39 o
 -13   0   7      244.40      250.56     18.52 o
 -12   0   7        3.73       -1.20      5.39 o
 -11   0   7        1.75        0.85      4.14 o
 -10   0   7      244.38      237.84      9.87 o
  -9   0   7     2437.92     2306.70     33.99 o
  -8   0   7      107.59       94.26      6.56 o
  -7   0   7      137.14      137.67      6.64 o
  -6   0   7      594.18      597.47     12.69 o
  -5   0   7     2221.39     2301.89     46.55 o
  -4   0   7     3815.66     4189.30     59.34 o
  -3   0   7     1592.34     1777.58     24.70 o
  -2   0   7      972.25     1008.99     21.93 o
  -1   0   7     1009.62     1042.84     22.21 o
   0   0   7      449.21      468.72      9.62 o
   1   0   7      959.40     1020.98     18.36 o
   2   0   7      130.16      149.61      7.10 o
   3   0   7     1470.17     1718.09     33.85 o
   4   0   7     1040.53     1106.40     18.75 o
   5   0   7      856.71      982.93     11.60 o
   6   0   7      439.82      420.08      8.83 o
   7   0   7      116.65      142.07      8.50 o
   8   0   7      392.89      373.35     26.16 o
   9   0   7      527.20      546.66     14.17 o
  10   0   7        7.92        3.49      3.01 o
  11   0   7      713.59      656.15     36.28 o
  12   0   7       12.76       14.35      4.44 o
  13   0   7      398.47      404.11     20.98 o
  14   0   7       31.99       32.56      6.28 o
  15   0   7      150.21      148.54     11.39 o
  16   0   7      166.50      169.97     13.69 o
 -16   1   7       40.45       62.27     11.71 o
 -15   1   7       72.36       73.83     12.16 o
 -14   1   7       86.39       79.20     18.98 o
 -13   1   7      127.21      108.37     24.19 o
 -12   1   7      209.04      193.72     14.02 o
 -11   1   7        7.65       12.11      6.42 o
 -10   1   7      413.05      407.68     13.13 o
  -9   1   7      275.42      245.71      9.50 o
  -8   1   7     2267.81     2099.54     30.51 o
  -7   1   7      720.40      736.07     14.73 o
  -6   1   7      425.99      442.61     12.47 o
  -5   1   7        0.71       -0.64      2.09 o
  -4   1   7     1212.96     1368.61     24.05 o
  -3   1   7        3.35       -0.02      1.37 o
  -2   1   7     1018.61     1054.22     32.30 o
  -1   1   7      205.15      199.18      8.60 o
   0   1   7      675.87      705.22     16.78 o
   1   1   7      699.83      730.76      9.12 o
   2   1   7        1.21       -0.60      2.19 o
   3   1   7      291.33      331.56     17.62 o
   4   1   7     1753.36     1769.28     48.75 o
   5   1   7      702.88      686.42     16.30 o
   6   1   7       68.09       63.58      4.29 o
   7   1   7       15.00       19.06      3.80 o
   8   1   7      238.09      210.78      8.43 o
   9   1   7        0.20        4.57      3.29 o
  10   1   7      257.16      256.96     13.96 o
  11   1   7      194.96      174.13     19.80 o
  12   1   7       21.80       17.66      4.70 o
  13   1   7       41.56       38.84      6.15 o
  14   1   7       56.72       61.18      7.49 o
  15   1   7        0.00        3.61      7.05 o
  16   1   7      171.27      172.49     18.44 o
 -16   2   7       38.40       21.70     11.99 o
 -15   2   7       85.49       93.81     28.31 o
 -14   2   7        8.93       19.98      8.11 o
 -13   2   7      396.62      456.71     21.10 o
 -12   2   7       21.02       30.16      7.80 o
 -11   2   7      886.54      867.25     26.78 o
 -10   2   7       69.67       50.94      8.02 o
  -9   2   7      373.97      355.29     10.96 o
  -8   2   7     1000.94      948.12     17.65 o
  -7   2   7     1830.31     1843.67     26.72 o
  -6   2   7     1332.37     1392.40     23.05 o
  -5   2   7      231.60      218.77     11.10 o
  -4   2   7     2184.57     2246.40     69.83 o
  -3   2   7     3219.52     3295.74     37.79 o
  -2   2   7      599.29      659.86     22.24 o
  -1   2   7       93.01      102.23      6.32 o
   0   2   7       92.21       91.78     10.22 o
   1   2   7        5.14       11.91      3.92 o
   2   2   7      622.05      678.30      9.19 o
   3   2   7     3805.55     4206.71     40.30 o
   4   2   7      486.18      481.74     13.23 o
   5   2   7       54.07       58.17     13.53 o
   6   2   7     2128.26     2265.49     24.48 o
   7   2   7     2429.77     2487.63     41.87 o
   8   2   7     3203.93     3085.22     40.47 o
   9   2   7     1046.85     1011.41     19.42 o
  10   2   7       16.01        9.83      5.01 o
  11   2   7      489.81      403.08     69.18 o
  12   2   7      154.20      152.43      9.27 o
  13   2   7      191.06      212.74     10.81 o
  14   2   7        4.65        5.65      4.60 o
  15   2   7       70.29       72.55      8.13 o
  16   2   7        9.30       14.63      9.90 o
 -16   3   7      143.50      104.29     14.13 o
 -15   3   7       83.53       97.76     13.09 o
 -14   3   7       27.34       34.96      9.57 o
 -13   3   7        0.11        7.35      6.99 o
 -12   3   7       73.46       89.50     11.52 o
 -11   3   7       39.27       29.25      7.79 o
 -10   3   7        9.10        3.96      5.10 o
  -9   3   7        0.41        0.85      4.83 o
  -8   3   7      174.73      174.37     11.50 o
  -7   3   7       86.08       75.81      5.19 o
  -6   3   7      548.50      513.77     10.95 o
  -5   3   7     1381.87     1423.57     20.42 o
  -4   3   7     1393.95     1418.97     31.01 o
  -3   3   7      370.44      457.29      7.20 o
  -2   3   7       52.01       69.38      3.75 o
  -1   3   7        4.35        0.82      2.18 o
   0   3   7       35.60       30.23      4.20 o
   1   3   7      121.31      121.83      3.01 o
   2   3   7      312.31      300.49      8.13 o
   3   3   7     1416.97     1524.17     17.48 o
   4   3   7     4252.24     4774.21     53.60 o
   5   3   7       52.71       45.06      4.09 o
   6   3   7      101.20      113.14      3.76 o
   7   3   7      267.83      297.98      8.62 o
   8   3   7      245.37      232.17      8.34 o
   9   3   7      188.33      199.38     12.30 o
  10   3   7      295.82      293.87     14.28 o
  11   3   7        0.02        1.59      3.03 o
  12   3   7      123.33       98.93      9.01 o
  13   3   7        0.42       -2.64      3.51 o
  14   3   7      381.22      408.65     14.76 o
  15   3   7       83.63       74.39      8.65 o
  16   3   7       30.06       25.05      6.25 o
  17   3   7       45.38       44.66      7.14 o
 -16   4   7      243.36      307.35     30.80 o
 -15   4   7      185.09      224.16     18.81 o
 -14   4   7       87.59      121.64     14.77 o
 -13   4   7      357.84      377.65     19.74 o
 -12   4   7        5.48        7.17      6.44 o
 -11   4   7      372.79      368.76     23.03 o
 -10   4   7       19.11       22.67      7.31 o
  -9   4   7     1078.22     1063.73     28.49 o
  -8   4   7      458.66      493.58     17.91 o
  -7   4   7      170.50      182.51     28.26 o
  -6   4   7      156.52      139.35      5.48 o
  -5   4   7       24.87       28.86      3.05 o
  -3   4   7      126.84      142.34      6.88 o
  -2   4   7        0.85       -0.07      1.35 o
  -1   4   7      358.71      333.82      5.65 o
   0   4   7      741.33      741.06      9.44 o
   1   4   7     1525.00     1654.84     17.93 o
   2   4   7      225.67      249.11      5.39 o
   3   4   7      779.43      904.55     12.34 o
   4   4   7     1989.15     2240.79     28.85 o
   5   4   7     3125.38     3334.29     40.47 o
   6   4   7      501.82      521.53      7.80 o
   7   4   7       23.32       18.38      3.30 o
   8   4   7      655.29      615.51     11.93 o
   9   4   7     1779.37     1721.27     27.16 o
  10   4   7      261.82      216.80     17.10 o
  11   4   7        5.82        3.03      6.46 o
  12   4   7        2.64        4.74      4.03 o
  13   4   7      119.54      111.16      8.84 o
  14   4   7       43.46       50.40      7.07 o
  15   4   7        1.79        4.90      5.04 o
  16   4   7       10.09       12.87      5.46 o
  17   4   7       11.01       20.69     10.81 o
 -15   5   7        0.64        6.68      8.88 o
 -14   5   7        0.00       -0.73      7.78 o
 -13   5   7        8.36        5.35      9.37 o
 -12   5   7       37.27       27.90      8.40 o
 -11   5   7      247.09      222.04     15.79 o
 -10   5   7      100.25       74.22     16.78 o
  -9   5   7       49.83       60.82      8.60 o
  -8   5   7      113.26      116.27     10.70 o
  -7   5   7      523.73      512.96     17.92 o
  -6   5   7        5.79        5.47      4.26 o
  -5   5   7       56.65       77.18     10.72 o
  -4   5   7      905.22      983.25     14.42 o
  -3   5   7        8.94       10.65      2.96 o
  -2   5   7      228.75      276.17      5.87 o
  -1   5   7      567.81      666.79     11.28 o
   0   5   7      223.54      228.70      7.58 o
   1   5   7      407.03      474.48      8.78 o
   2   5   7     1776.86     1980.36     24.54 o
   3   5   7      112.53      143.10      7.72 o
   4   5   7       50.30       47.90      6.07 o
   5   5   7        2.78        3.64      2.36 o
   6   5   7      289.00      301.05      5.85 o
   7   5   7      114.82      125.27      5.78 o
   8   5   7     1407.04     1368.07     19.51 o
   9   5   7       50.39       42.11      4.41 o
  10   5   7      913.89      860.21     50.62 o
  11   5   7      246.01      238.25     13.39 o
  12   5   7      368.40      377.72     12.89 o
  13   5   7        0.98       -2.32      3.74 o
  14   5   7       19.88       13.57      4.99 o
  15   5   7       78.64       68.63     11.06 o
  16   5   7       85.94       95.44      9.24 o
  17   5   7       38.56       34.77      6.64 o
 -15   6   7      150.99      152.09     23.74 o
 -14   6   7        0.16        8.39      7.94 o
 -13   6   7        4.09        2.31      8.33 o
 -12   6   7       88.54       65.12     10.91 o
 -11   6   7      146.77      129.73     13.50 o
 -10   6   7      186.72      178.65     15.03 o
  -9   6   7       86.29       52.27      8.53 o
  -8   6   7      157.71      123.34     12.17 o
  -7   6   7        1.81       -3.86      4.00 o
  -6   6   7      209.06      218.01     11.76 o
  -5   6   7        3.18       -4.51      4.51 o
  -4   6   7      672.70      699.36     23.35 o
  -3   6   7      267.04      255.20     52.95 o
  -2   6   7       64.99       48.13      2.88 o
  -1   6   7      548.79      542.54      9.11 o
   0   6   7     3119.02     3235.47     36.51 o
   1   6   7      662.85      734.99     12.31 o
   2   6   7      305.85      354.84     11.44 o
   3   6   7      333.76      343.47     10.88 o
   4   6   7      309.47      320.85      7.26 o
   5   6   7       26.77       21.19      1.92 o
   6   6   7        3.83        2.34      1.96 o
   7   6   7      267.43      272.07      7.41 o
   8   6   7     1231.61     1272.40     18.86 o
   9   6   7       39.59       39.90      4.34 o
  10   6   7     1302.66     1257.22     55.00 o
  11   6   7       16.79        4.33      3.25 o
  12   6   7        3.23        2.05      3.57 o
  13   6   7      195.01      215.63     20.56 o
  14   6   7       48.02       54.74     13.36 o
  15   6   7       46.20       38.52     13.25 o
  16   6   7       73.21       72.19      8.54 o
  17   6   7       29.25       19.78      6.04 o
 -14   7   7       56.59       69.93     12.44 o
 -13   7   7       18.15       10.27      8.77 o
 -12   7   7       66.56       61.44     11.31 o
 -11   7   7       22.36        7.06      6.99 o
 -10   7   7       13.38       14.17      9.62 o
  -9   7   7       18.70        9.01      7.00 o
  -8   7   7        1.81        4.95      5.79 o
  -7   7   7       23.55       35.66      7.38 o
  -6   7   7       18.46       25.71      8.51 o
  -5   7   7      264.45      261.49     12.98 o
  -4   7   7      555.94      579.32     19.59 o
  -3   7   7       59.32       73.84      9.80 o
  -2   7   7      116.42      109.74     10.69 o
  -1   7   7      222.33      199.55      7.20 o
   0   7   7     1206.72     1258.37     22.28 o
   1   7   7      117.90      111.47      6.37 o
   2   7   7       15.75        8.70      8.43 o
   3   7   7        0.29       -1.68      2.32 o
   4   7   7      129.96      116.17      5.04 o
   5   7   7       58.90       65.67      2.92 o
   6   7   7       83.19       81.96      4.66 o
   7   7   7        5.55       -0.26      2.34 o
   8   7   7      759.41      751.67     15.21 o
   9   7   7      834.55      861.84     17.45 o
  10   7   7      685.86      643.10     14.94 o
  11   7   7       14.04        5.08      2.97 o
  12   7   7       99.04      100.52      8.16 o
  13   7   7      163.91      159.27      9.86 o
  14   7   7        3.91       -2.88      4.23 o
  15   7   7        7.28        4.16      5.14 o
  16   7   7        0.70       -4.07      4.68 o
  17   7   7       49.06       50.40     10.94 o
 -13   8   7        4.91        3.97      9.14 o
 -12   8   7        0.94        8.19      7.74 o
 -11   8   7      104.54       84.76     11.96 o
 -10   8   7        6.81        0.01     14.00 o
  -9   8   7      195.96      170.64     21.60 o
  -8   8   7       45.93       27.82      7.52 o
  -7   8   7      238.57      186.30     31.05 o
  -6   8   7      249.29      261.33     16.06 o
  -5   8   7      207.29      178.44     11.79 o
  -4   8   7      536.32      514.62     18.19 o
  -3   8   7       15.26       10.35      4.87 o
  -2   8   7      109.27      115.65     11.91 o
  -1   8   7      435.30      443.69     11.27 o
   0   8   7      229.39      237.37     12.71 o
   1   8   7      486.49      500.01     10.83 o
   2   8   7      270.50      246.68     11.95 o
   3   8   7        6.10        2.39      2.30 o
   4   8   7      173.45      166.58      3.96 o
   5   8   7      283.41      290.55      5.64 o
   6   8   7      374.30      357.56      8.58 o
   7   8   7      760.52      768.54     13.67 o
   8   8   7      851.30      892.48     16.80 o
   9   8   7      374.10      382.83     12.18 o
  10   8   7      177.11      148.89      7.64 o
  11   8   7       33.82       28.92      5.63 o
  12   8   7       17.90       17.96      4.32 o
  13   8   7        1.45        3.48      4.54 o
  14   8   7      288.80      300.10     13.29 o
  15   8   7        6.48       11.68      8.34 o
  16   8   7      105.15      132.49     10.88 o
  17   8   7        0.01        2.89      6.31 o
 -13   9   7      223.23      206.38     28.37 o
 -12   9   7      255.10      278.85     33.83 o
 -11   9   7       76.07       69.71     12.37 o
 -10   9   7       11.95       14.36      7.73 o
  -9   9   7      101.33      111.49     13.11 o
  -8   9   7        9.45       10.43      6.79 o
  -7   9   7       99.84       94.74     11.60 o
  -6   9   7      261.03      227.58     14.12 o
  -5   9   7        0.01        4.22      4.96 o
  -4   9   7        3.61       10.24      7.37 o
  -3   9   7       95.62      102.55     13.19 o
  -2   9   7      101.99      121.88     13.60 o
  -1   9   7       25.06       41.85      8.85 o
   0   9   7      536.98      531.36     13.77 o
   1   9   7      156.09      147.26      7.92 o
   2   9   7      614.44      616.73     14.52 o
   3   9   7      148.30      149.93      4.28 o
   4   9   7      100.41       95.91      5.53 o
   5   9   7      330.74      337.54      8.41 o
   6   9   7      380.75      356.35      8.90 o
   7   9   7      360.50      317.28      8.96 o
   8   9   7      756.27      764.96     28.66 o
   9   9   7       12.57       14.19      3.64 o
  10   9   7       28.41       28.66      4.34 o
  11   9   7        1.19       -0.34      2.71 o
  12   9   7       28.49       20.86      4.30 o
  13   9   7        0.06        0.96      3.92 o
  14   9   7      150.21      165.17     11.18 o
  15   9   7      118.28      123.19     10.30 o
  16   9   7       54.44       54.88      7.95 o
  17   9   7       19.28       14.79     10.03 o
 -12  10   7       27.46       43.62     18.09 o
 -11  10   7      273.15      280.21     21.81 o
 -10  10   7       57.09       50.17     11.37 o
  -9  10   7       19.83       22.20      8.43 o
  -8  10   7      206.25      232.98     17.82 o
  -7  10   7      145.08      161.14     14.50 o
  -6  10   7        2.98        9.08      6.86 o
  -5  10   7       52.65       40.77      7.62 o
  -4  10   7       48.18       49.20     11.20 o
  -3  10   7      522.50      441.86     23.40 o
  -2  10   7      226.97      218.38     16.94 o
  -1  10   7       21.67       18.19      7.78 o
   0  10   7       15.60       16.42      7.23 o
   1  10   7      299.80      271.23      6.78 o
   2  10   7       78.13       80.62      4.74 o
   3  10   7       35.59       33.74      4.90 o
   4  10   7      584.19      538.63     16.00 o
   5  10   7     1907.31     1796.72     24.03 o
   6  10   7      129.95      127.01      6.43 o
   7  10   7        1.13       -1.84      3.19 o
   8  10   7       99.33      100.51      7.55 o
   9  10   7       12.09        4.31      3.73 o
  10  10   7       12.08       17.25      4.68 o
  11  10   7      135.22      107.66     11.65 o
  12  10   7       11.83        2.77      3.36 o
  13  10   7       12.44        2.24      4.31 o
  14  10   7       34.63       40.51      6.82 o
  15  10   7        8.52        8.12      5.29 o
  16  10   7       56.94       62.17      8.36 o
 -11  11   7       35.12       35.05     16.66 o
 -10  11   7      110.27      124.61     15.47 o
  -9  11   7       38.47       18.93     10.24 o
  -8  11   7      522.69      501.35     23.87 o
  -7  11   7        8.15        1.95      6.76 o
  -6  11   7       43.42       42.89      8.83 o
  -5  11   7      231.58      214.88     18.00 o
  -4  11   7        2.02        7.77      8.81 o
  -3  11   7        0.04        7.88      8.22 o
  -2  11   7       45.91       37.13      7.88 o
  -1  11   7      898.80      844.63     17.11 o
   0  11   7      301.83      285.08      9.10 o
   1  11   7      760.60      714.46     30.39 o
   2  11   7      134.88      134.70      6.14 o
   3  11   7       72.92       65.49      5.05 o
   4  11   7      179.67      172.22      7.39 o
   5  11   7      570.61      563.72     12.17 o
   6  11   7      564.70      541.12     13.03 o
   7  11   7       13.93        5.92      3.69 o
   8  11   7        2.65        0.41      4.83 o
   9  11   7       13.98       17.03      5.57 o
  10  11   7        0.05        2.28      3.92 o
  11  11   7        2.42        3.40      3.56 o
  12  11   7      158.18      173.05     23.90 o
  13  11   7      139.53      154.96     14.73 o
  14  11   7      140.84      121.63     19.07 o
  15  11   7      103.94      110.10     13.40 o
  16  11   7       40.50       60.54     11.06 o
 -10  12   7       74.27       70.98     19.20 o
  -9  12   7      163.05      138.95     16.12 o
  -8  12   7       25.17       20.69      9.39 o
  -7  12   7        0.43       -4.23      5.75 o
  -6  12   7        4.03       14.12      7.63 o
  -5  12   7        6.35       10.45      7.25 o
  -4  12   7        0.67       -0.93      3.28 o
  -3  12   7      167.08      166.76     10.38 o
  -2  12   7        0.04       -1.45      5.02 o
  -1  12   7       11.28        8.11      3.71 o
   0  12   7       18.11       23.82      4.34 o
   1  12   7       31.20       33.38      4.87 o
   2  12   7      637.81      639.12     15.41 o
   3  12   7       79.30       85.49      5.75 o
   4  12   7        0.30        3.12      3.50 o
   5  12   7      166.13      177.79      7.80 o
   6  12   7       91.11      100.88      7.34 o
   7  12   7      130.31      126.24     11.39 o
   8  12   7        0.06       -3.45      3.45 o
   9  12   7       16.71       15.19      4.85 o
  10  12   7        8.17        3.81      4.39 o
  11  12   7        8.98        1.92      4.95 o
  12  12   7        0.72       -1.48      4.52 o
  13  12   7        2.33       -4.03      7.54 o
  14  12   7       30.03       37.31      9.04 o
  15  12   7       71.93       65.73     11.20 o
  16  12   7        6.42        2.71      5.03 o
  -8  13   7      149.42      154.21     17.03 o
  -7  13   7      384.08      379.25     21.76 o
  -6  13   7        0.08       -1.22      6.05 o
  -5  13   7        0.09       -0.24      6.38 o
  -4  13   7       11.46       11.40      4.27 o
  -3  13   7        8.45       11.91      4.02 o
  -2  13   7      728.73      735.61     30.67 o
  -1  13   7       39.85       45.95      5.54 o
   0  13   7      121.67      133.76      8.01 o
   1  13   7        0.27        1.21      3.78 o
   2  13   7     1463.10     1483.56     26.33 o
   3  13   7      267.43      272.46     10.46 o
   4  13   7      470.65      478.90     11.98 o
   5  13   7       61.04       58.34      7.94 o
   6  13   7      319.30      295.29     13.34 o
   7  13   7       66.38       57.89      7.56 o
   8  13   7      146.90      124.83      9.08 o
   9  13   7      152.56      158.58     13.85 o
  10  13   7       41.37       36.97      7.67 o
  11  13   7       37.54       39.00      8.09 o
  12  13   7       24.68       26.31      7.25 o
  13  13   7      155.61      107.06     43.17 o
  14  13   7       52.01       35.33      7.97 o
  15  13   7        9.38       11.87     11.78 o
  -8  14   7       16.58       34.74     27.18 o
  -7  14   7        5.68        1.45     11.57 o
  -6  14   7       53.30       33.63      9.56 o
  -5  14   7      113.76      122.67     13.22 o
  -4  14   7      108.19      110.91      7.51 o
  -3  14   7        7.37        4.69      3.96 o
  -2  14   7     1242.56     1212.26     23.50 o
  -1  14   7       69.93       68.22      6.93 o
   0  14   7        0.19        2.93      3.85 o
   1  14   7        7.98        5.41      4.16 o
   2  14   7      110.03      111.33      8.22 o
   3  14   7       50.10       63.80      7.64 o
   4  14   7       54.17       55.40      6.67 o
   5  14   7      412.07      449.95     14.31 o
   6  14   7      590.79      591.60     15.91 o
   7  14   7        0.59       -2.64      4.97 o
   8  14   7      246.17      254.81     11.24 o
   9  14   7        6.38        4.71      5.82 o
  10  14   7       73.58       82.06     10.01 o
  11  14   7        5.65       10.11      6.38 o
  12  14   7       14.30        7.51      8.81 o
  13  14   7       97.10       91.94     14.54 o
  14  14   7       12.96       11.88      6.16 o
  -7  15   7        5.68      -12.40     19.93 o
  -6  15   7        1.70       -1.55     19.99 o
  -5  15   7       29.70       34.97     12.11 o
  -4  15   7       68.46       56.27     12.65 o
  -3  15   7       16.91       12.26      8.03 o
  -2  15   7      111.92      106.74      7.80 o
  -1  15   7       36.74       32.87      7.15 o
   0  15   7       24.07       32.78      5.54 o
   1  15   7       92.96      114.20     17.28 o
   2  15   7       27.99       27.62      5.64 o
   3  15   7       27.20       35.99      5.73 o
   4  15   7      118.26      128.41      9.43 o
   5  15   7       34.13       28.42      5.70 o
   6  15   7       72.59       88.19      9.36 o
   7  15   7      304.29      320.93     12.39 o
   8  15   7        0.97        8.38      5.79 o
   9  15   7       72.55      104.85     10.91 o
  10  15   7        5.44        0.32      6.01 o
  11  15   7       13.91       21.39     10.38 o
  12  15   7       56.93       58.92     10.07 o
  13  15   7       12.49       24.30      7.99 o
  -5  16   7       81.77      139.31     32.11 o
  -4  16   7       78.05       61.51     22.35 o
  -3  16   7       19.01       38.43     18.68 o
  -2  16   7       15.79       26.23      9.19 o
  -1  16   7      162.68      180.89     10.93 o
   0  16   7       12.04       13.00      6.60 o
   1  16   7      198.04      219.74     11.12 o
   2  16   7        0.99        5.23      8.45 o
   3  16   7      198.01      247.81     11.84 o
   4  16   7      587.34      619.84     17.90 o
   5  16   7        0.13        1.52     16.41 o
   6  16   7        0.76       -3.42      6.75 o
   7  16   7       66.80       86.34     12.40 o
   8  16   7       44.44       37.80      8.18 o
   9  16   7      147.91      171.55     24.35 o
  10  16   7       10.41        8.35      6.52 o
  11  16   7        3.39        3.51      6.63 o
  12  16   7       47.81       54.85     20.44 o
  -3  17   7       17.63       23.37     15.72 o
  -2  17   7        0.00       28.11     16.97 o
  -1  17   7       51.00       54.21     18.78 o
   0  17   7       48.91       45.52      7.30 o
   1  17   7       68.94       87.49      9.51 o
   2  17   7      263.46      298.67     29.81 o
   3  17   7      328.93      402.18     38.51 o
   4  17   7      154.55      165.64     20.09 o
   5  17   7      438.19      507.08     23.12 o
   6  17   7        1.31        0.18      7.50 o
   7  17   7      123.48      142.09     15.31 o
   8  17   7        0.71        0.29      7.74 o
   9  17   7        3.05       14.92      9.11 o
  10  17   7       59.77       60.46      9.71 o
  11  17   7       80.60       85.86     10.84 o
   0  18   7       28.58       49.52     16.30 o
   1  18   7        8.83       27.51      7.97 o
   2  18   7      119.74      119.31     10.82 o
   3  18   7        1.99       12.43     13.46 o
   4  18   7       46.97       46.59      8.32 o
   5  18   7       88.02       77.28     11.52 o
   6  18   7       85.30       57.71     10.90 o
   7  18   7       25.59       31.20      9.68 o
   8  18   7      136.64      144.26     15.46 o
   9  18   7        1.91       15.19      8.45 o
  -8 -14   8       12.02        5.32     11.92 o
  -7 -14   8        1.51       -6.81     10.16 o
  -6 -14   8      178.34      186.51     23.20 o
  -5 -14   8      229.55      216.61     24.92 o
  -4 -14   8       58.90       42.12     14.31 o
  -3 -14   8       82.52       75.41     16.94 o
  -2 -14   8        0.02        8.66      8.78 o
  -1 -14   8       31.80       66.24     24.12 o
   0 -14   8       42.19       26.24     17.35 o
 -10 -13   8       47.81       56.57     15.10 o
  -9 -13   8       22.90       42.36     10.32 o
  -8 -13   8       54.75       77.92     16.40 o
  -7 -13   8        3.77        0.67      7.03 o
  -6 -13   8       46.41       26.63      8.77 o
  -5 -13   8       56.85       63.52     11.35 o
  -4 -13   8      279.15      318.05     18.63 o
  -3 -13   8       25.86       39.10     10.69 o
  -2 -13   8      213.38      235.43     20.89 o
  -1 -13   8        7.23       15.05     12.97 o
   0 -13   8        6.06       11.04      4.78 o
   1 -13   8      113.28      112.73      9.42 o
   2 -13   8       50.09       38.12     13.75 o
   3 -13   8       30.94       25.60      6.51 o
 -12 -12   8        1.31       -7.62      9.46 o
 -11 -12   8        0.39       -3.83      6.71 o
 -10 -12   8        6.40       17.30      8.04 o
  -9 -12   8       24.50       25.02     11.28 o
  -8 -12   8      129.69      128.84     13.84 o
  -7 -12   8       71.08       82.62     11.58 o
  -6 -12   8      336.58      331.24     18.17 o
  -5 -12   8       34.15       29.95      8.41 o
  -4 -12   8       39.10       48.93      9.59 o
  -3 -12   8        5.04        7.29      5.86 o
  -2 -12   8       83.75      112.23     13.29 o
  -1 -12   8        0.93        1.86      3.69 o
   0 -12   8        7.42        3.00      4.10 o
   1 -12   8      200.52      204.00     11.52 o
   2 -12   8      141.09      121.35      9.72 o
   3 -12   8      182.39      188.28     12.05 o
   4 -12   8       59.89       68.70      9.31 o
   5 -12   8       16.75       24.26      6.77 o
 -13 -11   8        1.06        8.72      7.79 o
 -12 -11   8       67.34       77.40     12.78 o
 -11 -11   8        1.01        0.04      6.26 o
 -10 -11   8       38.18       59.73      9.82 o
  -9 -11   8        0.00        5.34      6.55 o
  -8 -11   8       18.93       16.69     15.33 o
  -7 -11   8        4.28        2.28      6.52 o
  -6 -11   8      177.46      199.71     15.85 o
  -5 -11   8       12.84       10.35      6.51 o
  -4 -11   8       10.49        1.63      6.49 o
  -3 -11   8       37.30       38.07      9.81 o
  -2 -11   8       75.61       79.73     12.95 o
  -1 -11   8        0.21        6.79      8.53 o
   0 -11   8      120.56      113.15     14.82 o
   1 -11   8       30.21       23.30      4.95 o
   2 -11   8      336.89      345.95     12.81 o
   3 -11   8        2.50       10.17      5.14 o
   4 -11   8        1.70        6.36      4.97 o
   5 -11   8       13.94       16.26      5.99 o
   6 -11   8       94.68       97.78     10.64 o
 -14 -10   8       76.88       86.70     12.67 o
 -13 -10   8        0.13        4.92      6.64 o
 -12 -10   8       18.92       14.26      7.30 o
 -11 -10   8       54.47       56.03      9.69 o
 -10 -10   8       19.37       14.47      7.32 o
  -9 -10   8       18.33       17.11     12.90 o
  -8 -10   8       10.26       13.06      9.78 o
  -7 -10   8       24.02       36.34      7.99 o
  -6 -10   8       23.55       24.46      8.05 o
  -5 -10   8      215.56      205.09     15.21 o
  -4 -10   8        1.73        2.07      5.71 o
  -3 -10   8       13.64       12.73      7.31 o
  -2 -10   8        0.14        1.65      6.34 o
  -1 -10   8       68.28       76.65      5.96 o
   0 -10   8      321.83      294.43     10.37 o
   1 -10   8       40.33       36.13      5.24 o
   2 -10   8      515.33      520.48     15.86 o
   3 -10   8       19.35       19.21      4.36 o
   4 -10   8       88.24       78.36      7.61 o
   5 -10   8      264.48      281.03     14.21 o
   6 -10   8       13.09       19.28     11.61 o
   7 -10   8        3.41        9.05      8.26 o
   8 -10   8      177.98      161.26     13.65 o
 -15  -9   8        0.75       12.71      8.03 o
 -14  -9   8      269.46      265.58     19.03 o
 -13  -9   8        0.76       -2.25      6.01 o
 -12  -9   8       19.36       18.41      8.03 o
 -11  -9   8       60.28       73.72     10.16 o
 -10  -9   8        3.09        5.41      5.84 o
  -9  -9   8       19.00       20.40      6.80 o
  -8  -9   8       47.78       39.65      7.62 o
  -7  -9   8       31.08       16.68      6.51 o
  -6  -9   8      601.82      603.65     21.60 o
  -5  -9   8       90.95       83.16     20.97 o
  -4  -9   8        9.93       15.27      8.77 o
  -3  -9   8      181.87      172.86     19.07 o
  -2  -9   8       14.83       22.13      7.68 o
  -1  -9   8       64.14       53.36      5.81 o
   0  -9   8      989.08      965.94     19.01 o
   1  -9   8      228.02      230.29      8.59 o
   2  -9   8      130.45      138.78      7.39 o
   3  -9   8       16.39       19.50      5.60 o
   4  -9   8      157.35      154.26      8.47 o
   5  -9   8        1.72        4.52      3.59 o
   6  -9   8      228.33      224.87     17.83 o
   7  -9   8       31.30       69.89     18.90 o
   8  -9   8       14.24        5.13      6.32 o
   9  -9   8       31.30       30.33      8.23 o
 -15  -8   8       12.41       27.26      8.88 o
 -14  -8   8       16.37       26.82     12.54 o
 -13  -8   8        5.54        8.96      6.61 o
 -12  -8   8        0.38       -0.23      5.50 o
 -11  -8   8       27.06       36.54      9.66 o
 -10  -8   8        1.75       10.12      6.30 o
  -9  -8   8       11.08        8.12      5.50 o
  -8  -8   8       68.52       63.59      8.74 o
  -7  -8   8      148.56      123.84     17.03 o
  -6  -8   8       34.40       30.57      6.88 o
  -5  -8   8        3.78        0.00      4.37 o
  -4  -8   8      324.46      331.52     21.00 o
  -3  -8   8      257.45      258.35     18.70 o
  -2  -8   8        5.07       -1.90      5.15 o
  -1  -8   8      381.96      390.92     18.73 o
   0  -8   8      926.54      920.09     15.55 o
   1  -8   8      947.56      946.14     17.88 o
   2  -8   8     1649.61     1647.58     24.76 o
   3  -8   8      113.64      107.25      6.64 o
   4  -8   8       95.35       92.85      6.74 o
   5  -8   8       29.53       23.46      4.49 o
   6  -8   8      179.08      167.61      9.05 o
   7  -8   8       57.49       82.16      9.55 o
   8  -8   8        7.61        9.18      6.46 o
   9  -8   8        0.83        5.76      6.12 o
  10  -8   8      133.94      145.04     13.35 o
 -16  -7   8      199.59      215.00     17.95 o
 -15  -7   8      237.21      272.08     18.12 o
 -14  -7   8       43.73       35.43     11.79 o
 -13  -7   8       13.71       14.43      9.59 o
 -12  -7   8        7.18       13.45      6.87 o
 -11  -7   8        1.43       -4.87      4.87 o
 -10  -7   8        2.64       -4.62      5.06 o
  -9  -7   8      122.52      129.22     11.56 o
  -8  -7   8       24.25       23.50      6.35 o
  -7  -7   8       76.14       64.50      8.21 o
  -6  -7   8      160.97      120.66     15.26 o
  -5  -7   8       14.51       15.33      7.76 o
  -4  -7   8      309.72      290.19     18.47 o
  -3  -7   8     2738.89     2552.22     64.05 o
  -2  -7   8      200.21      210.32     14.21 o
  -1  -7   8     3679.28     3516.79     66.76 o
   0  -7   8      687.41      620.45     32.53 o
   1  -7   8      743.45      712.00     12.92 o
   2  -7   8     2194.13     2243.06     29.75 o
   3  -7   8       48.93       45.37      4.63 o
   4  -7   8       78.66       86.89      6.54 o
   5  -7   8       46.26       40.85      4.94 o
   6  -7   8      203.90      194.34      9.13 o
   7  -7   8       54.30       52.22      5.85 o
   8  -7   8       53.58       45.95      7.35 o
   9  -7   8       99.78       92.73     11.97 o
  10  -7   8       65.73       67.90     10.94 o
  11  -7   8        0.00       -5.26      5.74 o
 -16  -6   8       43.01       63.91     19.58 o
 -15  -6   8       58.51       55.96     10.21 o
 -14  -6   8       16.43       11.90      7.02 o
 -13  -6   8       45.09       57.84      9.38 o
 -12  -6   8       16.92        5.18      6.38 o
 -11  -6   8       30.22       28.35      6.72 o
 -10  -6   8        0.86        0.30      5.10 o
  -9  -6   8       12.19        4.80      5.08 o
  -8  -6   8      254.98      254.35     15.76 o
  -7  -6   8        7.10        2.40      4.75 o
  -6  -6   8      346.64      322.95     16.55 o
  -5  -6   8      315.82      315.07     18.26 o
  -4  -6   8      827.04      838.47     29.61 o
  -3  -6   8      272.74      249.38     15.87 o
  -2  -6   8       39.14       44.39     14.36 o
  -1  -6   8      720.89      699.93     18.11 o
   0  -6   8     1054.83     1013.38     22.67 o
   1  -6   8      771.71      711.87     28.33 o
   2  -6   8       26.98       30.00      3.18 o
   3  -6   8      117.44      105.61      5.98 o
   4  -6   8      298.94      297.36      9.14 o
   5  -6   8       52.62       56.10      5.83 o
   6  -6   8      105.06       91.01      7.54 o
   7  -6   8        1.62        2.45      3.69 o
   8  -6   8      226.13      237.29     12.84 o
   9  -6   8       78.29       62.90      8.29 o
  10  -6   8        3.33       -5.44      5.68 o
  11  -6   8       54.61       56.56     10.32 o
  12  -6   8      220.59      215.95     16.24 o
 -16  -5   8       15.38       27.38      8.98 o
 -15  -5   8       11.99        8.44      7.23 o
 -14  -5   8      385.26      430.61     19.67 o
 -13  -5   8       41.17       64.66     22.99 o
 -12  -5   8       79.38       70.77     13.62 o
 -11  -5   8        4.86        6.60      7.35 o
 -10  -5   8     1549.73     1554.12     33.99 o
  -9  -5   8        1.47       -2.40      4.31 o
  -8  -5   8       13.59       13.84      5.40 o
  -7  -5   8       10.84       12.95      5.04 o
  -6  -5   8       35.41       26.16      5.52 o
  -5  -5   8       48.89       42.06      7.92 o
  -4  -5   8       93.95      105.63     11.28 o
  -3  -5   8       50.08       47.72      8.27 o
  -2  -5   8      199.34      181.41      9.65 o
  -1  -5   8      125.92      112.25     11.45 o
   0  -5   8        1.36        0.01      2.83 o
   1  -5   8      282.09      276.39     10.98 o
   2  -5   8       97.98       90.05      9.56 o
   3  -5   8       27.52       29.08      3.31 o
   4  -5   8        6.21        8.28      2.92 o
   5  -5   8       30.27       32.19      4.46 o
   6  -5   8      104.32      108.59      7.40 o
   7  -5   8      707.42      651.10     16.85 o
   8  -5   8      570.59      538.21     17.90 o
   9  -5   8      100.44       97.28     20.42 o
  10  -5   8       55.34       46.46      8.00 o
  11  -5   8      226.01      237.61     16.27 o
  12  -5   8        8.05       12.72      6.64 o
  13  -5   8        8.43       14.68      6.61 o
 -16  -4   8       48.56       65.33     16.04 o
 -15  -4   8       75.10       70.63     12.49 o
 -14  -4   8      961.68     1015.31     41.68 o
 -13  -4   8       43.11       35.02     13.41 o
 -12  -4   8       97.88       87.81     15.59 o
 -11  -4   8        0.57        0.26      4.74 o
 -10  -4   8     1080.92      999.72     25.38 o
  -9  -4   8        4.48        2.75      4.60 o
  -8  -4   8        4.28        3.91      4.28 o
  -7  -4   8      195.60      188.17     21.19 o
  -6  -4   8      493.04      493.68     15.51 o
  -5  -4   8      119.02      126.31     10.57 o
  -4  -4   8      170.10      181.14     11.67 o
  -3  -4   8      365.53      374.43     12.90 o
  -2  -4   8      195.37      197.30      9.45 o
  -1  -4   8      405.51      386.67     13.25 o
   0  -4   8       18.69       10.48      3.09 o
   1  -4   8        1.50       -1.15      3.32 o
   2  -4   8       39.16       35.21     10.16 o
   3  -4   8        9.51        7.33      4.75 o
   4  -4   8        0.19       -2.26      2.66 o
   5  -4   8       31.76       40.53      4.48 o
   6  -4   8      195.19      220.22      9.06 o
   7  -4   8        8.49        2.78      3.98 o
   8  -4   8       62.69       61.75      8.38 o
   9  -4   8      106.85       92.48      9.91 o
  10  -4   8       59.29       49.22     10.79 o
  11  -4   8       88.07       77.16      9.38 o
  12  -4   8      336.00      361.51     20.08 o
  13  -4   8        1.80        8.71      6.97 o
 -16  -3   8       97.84      109.24     19.38 o
 -15  -3   8        0.00        9.48     10.40 o
 -14  -3   8        9.88        8.99      6.28 o
 -13  -3   8        3.75       -3.29      5.53 o
 -12  -3   8        0.15        4.76      5.48 o
 -11  -3   8        2.98       -1.15      5.04 o
 -10  -3   8        0.00        0.30      4.58 o
  -9  -3   8      189.49      179.81     10.32 o
  -8  -3   8     1558.25     1439.06     57.84 o
  -7  -3   8      327.76      290.76     29.92 o
  -6  -3   8       10.55       -1.40      4.39 o
  -5  -3   8       27.54       39.97      6.75 o
  -4  -3   8     1163.55     1078.03     28.62 o
  -3  -3   8        3.10        0.80      1.66 o
  -2  -3   8        2.10        2.28      1.95 o
  -1  -3   8      355.92      346.91     18.60 o
   0  -3   8       84.23       92.03     12.23 o
   1  -3   8       12.19       17.55      4.54 o
   2  -3   8      100.89      123.17     10.15 o
   3  -3   8      241.67      223.37     12.62 o
   4  -3   8      623.70      570.46     27.27 o
   5  -3   8      232.98      191.63      7.00 o
   6  -3   8      199.18      182.14      7.81 o
   7  -3   8       46.57       51.33      5.41 o
   8  -3   8        3.03        3.73      3.68 o
   9  -3   8       16.39       13.52      5.04 o
  10  -3   8       11.63        6.65      4.77 o
  11  -3   8       11.90       12.69      5.80 o
  12  -3   8      377.86      413.67     18.46 o
  13  -3   8      293.37      323.04     19.53 o
  14  -3   8       86.59       70.32     11.45 o
 -17  -2   8       93.88       93.40     18.54 o
 -16  -2   8      199.09      224.97     25.23 o
 -15  -2   8       12.06       26.07     12.41 o
 -14  -2   8      153.09      142.52     18.67 o
 -13  -2   8      116.83      122.00     11.47 o
 -12  -2   8      239.16      211.96     12.50 o
 -11  -2   8      112.53      112.34      9.95 o
 -10  -2   8       60.91       57.73      7.31 o
  -9  -2   8      287.48      249.81     22.03 o
  -8  -2   8     1689.00     1577.41     30.34 o
  -7  -2   8      127.08      122.82      8.69 o
  -6  -2   8        1.58        2.58      3.65 o
  -5  -2   8       98.89      103.52      5.62 o
  -4  -2   8     2262.22     2323.24     33.86 o
  -3  -2   8     1223.72     1209.04     17.64 o
  -2  -2   8      257.97      323.30      7.70 o
  -1  -2   8      135.42      143.33      7.01 o
   0  -2   8      481.12      542.19     23.88 o
   1  -2   8      328.27      336.95     11.41 o
   2  -2   8      161.41      163.47      9.96 o
   3  -2   8        1.19        3.19      3.28 o
   4  -2   8      367.06      393.94     16.13 o
   5  -2   8        7.57       13.56      2.34 o
   6  -2   8       14.57       14.46      2.98 o
   7  -2   8      144.56      157.67      7.42 o
   8  -2   8      155.98      135.30     10.53 o
   9  -2   8       30.34       23.72      6.50 o
  10  -2   8      117.17      113.24     11.87 o
  11  -2   8      189.54      178.96     11.73 o
  12  -2   8      107.81      120.91     11.39 o
  13  -2   8       37.40       28.65      7.33 o
  14  -2   8      139.32      140.30     15.59 o
 -16  -1   8        3.60        9.92     11.41 o
 -15  -1   8        2.12        0.33      9.64 o
 -14  -1   8        0.16       -4.81      7.92 o
 -13  -1   8       35.62       17.54     11.18 o
 -12  -1   8       13.46       12.80      4.80 o
 -11  -1   8      167.39      132.59      9.85 o
 -10  -1   8     1560.68     1530.90     30.01 o
  -9  -1   8      206.82      177.68      9.02 o
  -8  -1   8     1065.33     1138.51     28.15 o
  -7  -1   8        5.55        3.27      2.91 o
  -6  -1   8      282.77      268.00      9.99 o
  -5  -1   8      100.63       97.12      4.71 o
  -4  -1   8      149.37      198.84      5.96 o
  -3  -1   8        5.78        6.99      2.17 o
  -2  -1   8     2108.98     2559.08     29.61 o
  -1  -1   8     1847.99     2144.54     32.89 o
   0  -1   8      546.86      631.84     26.68 o
   1  -1   8     1281.23     1420.88     25.52 o
   2  -1   8      412.83      540.88     14.52 o
   3  -1   8       62.56       59.94      7.21 o
   4  -1   8     1703.75     1809.21     40.82 o
   5  -1   8      234.13      249.04     13.45 o
   6  -1   8      473.94      475.00     11.29 o
   7  -1   8      126.26      117.79      7.26 o
   8  -1   8       68.81       70.49      6.86 o
   9  -1   8       24.23       21.23      4.92 o
  10  -1   8        8.29       18.14      4.94 o
  11  -1   8      105.85       97.79      9.56 o
  12  -1   8        1.05       10.54      5.29 o
  13  -1   8       86.52       87.97     10.44 o
  14  -1   8       68.38       80.12     10.11 o
  15  -1   8       27.39       22.42      8.32 o
 -16   0   8       81.72       75.21     12.20 o
 -15   0   8       13.91       27.16      9.39 o
 -14   0   8        4.24       -6.44      6.44 o
 -13   0   8       17.01       21.03      8.01 o
 -12   0   8      244.86      265.86     15.79 o
 -11   0   8      317.51      290.84     11.41 o
 -10   0   8     2712.89     2608.14     38.43 o
  -9   0   8     2377.43     2414.11     35.47 o
  -8   0   8       32.59       29.06      4.54 o
  -7   0   8      533.98      528.60     25.43 o
  -6   0   8      804.64      774.09     19.03 o
  -5   0   8      706.46      676.95     16.11 o
  -4   0   8      318.59      347.73      9.90 o
  -3   0   8      513.49      575.92     14.67 o
  -2   0   8     1709.24     1900.21     36.06 o
  -1   0   8     2341.49     2643.98     44.54 o
   0   0   8      321.90      352.80     17.88 o
   1   0   8      212.65      204.64      8.58 o
   2   0   8      950.03     1023.96     20.41 o
   3   0   8       84.63      154.62     13.26 o
   4   0   8      313.94      345.76     13.37 o
   5   0   8       97.11      104.16      8.11 o
   6   0   8        3.67       -0.31      2.19 o
   7   0   8       31.45       33.61      4.43 o
   8   0   8      130.75      124.17      7.82 o
   9   0   8      205.84      181.23     10.09 o
  10   0   8      302.41      279.60     12.58 o
  11   0   8       94.38      101.77      9.76 o
  12   0   8       35.55       44.07      7.48 o
  13   0   8       54.53       52.68      8.37 o
  14   0   8      255.86      283.40     15.82 o
  15   0   8        5.51       -0.01      5.28 o
 -16   1   8        4.22       -8.44     15.79 o
 -15   1   8        0.07       -7.47      7.47 o
 -14   1   8       99.94       84.16     11.99 o
 -13   1   8      126.10      120.16     13.97 o
 -12   1   8       17.95       13.73      6.89 o
 -11   1   8      342.26      318.67     22.57 o
 -10   1   8      252.58      238.88     12.59 o
  -9   1   8     1334.68     1325.46     23.31 o
  -8   1   8     1132.11     1113.18     20.20 o
  -7   1   8     1285.44     1372.36     22.34 o
  -6   1   8      939.57      945.11     16.89 o
  -5   1   8      286.36      286.61     18.35 o
  -4   1   8     1639.11     1865.26     30.25 o
  -3   1   8      100.90      117.32     20.06 o
  -2   1   8      158.60      174.70     16.24 o
  -1   1   8     1007.60     1145.75     24.88 o
   0   1   8      621.64      637.80     16.59 o
   1   1   8      880.61      991.71     11.96 o
   2   1   8       99.71      116.02      6.58 o
   3   1   8      623.96      676.87     15.84 o
   4   1   8     1635.76     1800.52     51.08 o
   5   1   8       52.69       82.91      7.17 o
   6   1   8      119.70      117.77      7.87 o
   7   1   8        7.31        6.78      2.85 o
   8   1   8      197.33      181.30      8.93 o
   9   1   8      679.00      708.12     18.92 o
  10   1   8       99.68      109.06      9.21 o
  11   1   8       18.43       14.00      5.06 o
  12   1   8        1.32        0.55      4.55 o
  13   1   8      117.81      115.57     11.03 o
  14   1   8        2.10        8.14      5.68 o
  15   1   8        0.67       11.20      6.29 o
  16   1   8       83.40       71.24     27.26 o
 -16   2   8        0.29       16.00      8.49 o
 -15   2   8        6.54        6.71     10.54 o
 -14   2   8      332.98      307.71     18.93 o
 -13   2   8       36.93       27.81     12.86 o
 -12   2   8      131.33      160.27     14.33 o
 -11   2   8       61.72       77.50      9.81 o
 -10   2   8       45.01       39.56      7.84 o
  -9   2   8     1054.50     1056.74     20.07 o
  -8   2   8     1848.46     1737.34     29.36 o
  -7   2   8     1846.39     1726.76     25.79 o
  -6   2   8       68.21       68.67      4.93 o
  -5   2   8      651.86      713.37     19.82 o
  -4   2   8       22.70       30.28      4.15 o
  -3   2   8       27.83       24.63      5.80 o
  -2   2   8      212.96      213.74      9.46 o
  -1   2   8        3.01        8.83      3.10 o
   0   2   8      310.87      349.23     14.24 o
   1   2   8        3.19        3.26      2.87 o
   2   2   8      177.94      187.82      4.57 o
   3   2   8      263.19      276.39      5.84 o
   4   2   8      181.20      196.92     12.34 o
   5   2   8      493.64      502.47     14.31 o
   6   2   8       45.70       34.31      8.73 o
   7   2   8     2175.73     2195.62     27.47 o
   8   2   8     1355.61     1312.52     34.32 o
   9   2   8     1857.09     1871.26     34.97 o
  10   2   8       20.32       18.34      4.96 o
  11   2   8      130.08      127.63      9.66 o
  12   2   8      464.65      500.04     18.20 o
  13   2   8       14.31       18.25      6.15 o
  14   2   8      370.40      371.68     25.50 o
  15   2   8       11.66       19.74     13.53 o
  16   2   8        0.97        1.59      5.79 o
 -16   3   8       19.95       39.60     10.02 o
 -15   3   8      113.27      132.56     15.37 o
 -14   3   8       28.79       28.70      9.17 o
 -13   3   8       52.69       44.01     22.78 o
 -12   3   8      131.85      149.23     27.39 o
 -11   3   8        6.67        9.02      6.34 o
 -10   3   8        3.03        2.55      5.46 o
  -9   3   8      727.22      775.14     23.49 o
  -8   3   8       12.08       11.18      5.26 o
  -7   3   8        8.35       16.03      3.15 o
  -6   3   8      327.11      358.15      9.15 o
  -5   3   8      373.07      444.28     10.93 o
  -4   3   8     1224.41     1234.37     26.00 o
  -3   3   8     1304.41     1396.16     15.71 o
  -2   3   8      135.11      147.52     10.44 o
  -1   3   8      639.04      674.08     16.96 o
   0   3   8      110.28      125.67      7.19 o
   1   3   8      323.67      395.06     13.36 o
   2   3   8       85.00       74.60      3.88 o
   3   3   8        0.81        4.03      1.85 o
   4   3   8      280.90      331.60      7.50 o
   5   3   8      756.36      853.49     30.82 o
   6   3   8      570.68      518.41     15.90 o
   7   3   8      953.60      965.59     14.24 o
   8   3   8     1934.34     1904.30     39.79 o
   9   3   8     1777.28     1727.76     44.21 o
  10   3   8      627.92      612.70     18.09 o
  11   3   8      161.21      169.86     35.74 o
  12   3   8        0.11       -0.18      4.33 o
  13   3   8       89.24       82.29     23.09 o
  14   3   8      147.42      166.35     12.26 o
  15   3   8        9.88        2.59      5.94 o
  16   3   8        0.03        1.04      5.39 o
 -15   4   8        1.43        7.53     12.58 o
 -14   4   8       89.60       77.32     12.24 o
 -13   4   8      235.91      254.92     17.86 o
 -12   4   8       64.30       58.82     10.45 o
 -11   4   8       18.20       27.35      7.79 o
 -10   4   8      513.70      469.94     19.42 o
  -9   4   8       32.72       14.48      6.02 o
  -8   4   8        1.81       -4.50      4.50 o
  -7   4   8       47.35       23.47      5.71 o
  -6   4   8        4.03        8.56      2.40 o
  -5   4   8      186.74      195.95      6.33 o
  -4   4   8      276.37      291.27     10.15 o
  -3   4   8      101.53      129.27      4.71 o
  -2   4   8      540.79      613.80      8.64 o
  -1   4   8      198.34      219.17      4.15 o
   0   4   8       29.46       39.28      2.74 o
   1   4   8      327.89      390.63      6.48 o
   2   4   8      624.84      736.02     10.42 o
   3   4   8      711.07      769.22     11.21 o
   4   4   8      944.65     1043.09     19.46 o
   5   4   8      927.43      981.19     15.77 o
   6   4   8      995.91     1042.74     23.75 o
   7   4   8      448.53      479.23      8.08 o
   8   4   8       17.95       20.54      4.19 o
   9   4   8     1686.71     1691.72     32.16 o
  10   4   8     1934.15     1844.32     52.07 o
  11   4   8      708.94      666.11     19.67 o
  12   4   8      467.45      513.90     18.11 o
  13   4   8       27.03       31.74      6.85 o
  14   4   8        0.66        2.66      5.18 o
  15   4   8        0.01        3.17      5.41 o
  16   4   8        7.41       18.14      6.86 o
 -15   5   8       32.81       28.79     12.05 o
 -14   5   8      148.92      168.76     17.20 o
 -13   5   8        1.31        5.32      7.33 o
 -12   5   8        3.84        7.35      6.87 o
 -11   5   8       30.65       38.57     16.14 o
 -10   5   8       72.44       59.38      9.28 o
  -9   5   8      114.34      104.96     13.57 o
  -8   5   8       17.63       22.85      6.22 o
  -7   5   8       60.33       62.72      7.81 o
  -6   5   8      117.98      140.95      9.78 o
  -5   5   8        1.52        4.33      3.99 o
  -4   5   8      462.85      444.42     46.38 o
  -3   5   8       32.45       25.02      2.31 o
  -2   5   8     1199.57     1328.37     15.98 o
  -1   5   8     1080.39     1118.96     13.94 o
   0   5   8      348.27      352.63      6.65 o
   1   5   8     3505.87     3875.26     37.82 o
   2   5   8     2357.85     2718.86     28.51 o
   3   5   8       34.47       73.66      3.74 o
   4   5   8        0.06        4.08      3.16 o
   5   5   8      427.40      408.90     10.13 o
   6   5   8        0.57       -0.84      3.00 o
   7   5   8       12.90       13.58      2.32 o
   8   5   8     1442.89     1475.43     27.12 o
   9   5   8        0.00       -2.71      2.71 o
  10   5   8     1301.15     1326.55     49.23 o
  11   5   8      245.19      229.02     12.06 o
  12   5   8        4.33        5.98      5.31 o
  13   5   8      104.17      110.25     10.60 o
  14   5   8        2.30        2.52      5.32 o
  15   5   8      117.56      101.33     17.21 o
  16   5   8       10.80        5.77     10.43 o
  17   5   8       23.16       31.75     16.21 o
 -14   6   8        1.79        6.46      8.69 o
 -13   6   8       10.40        8.12      7.83 o
 -12   6   8      150.88      127.02     14.15 o
 -11   6   8        2.66       15.33     10.53 o
 -10   6   8      108.34       87.22     11.26 o
  -9   6   8        0.05       -4.13      6.92 o
  -8   6   8       65.20       58.76      8.89 o
  -7   6   8        0.06        6.68      4.73 o
  -6   6   8      218.91      193.36     11.21 o
  -5   6   8      146.45      138.32     10.42 o
  -4   6   8        0.59        1.58      2.38 o
  -3   6   8      271.16      267.02      8.19 o
  -2   6   8       10.83        6.01      1.76 o
  -1   6   8      331.36      356.46      7.28 o
   0   6   8      767.55      865.98     12.41 o
   1   6   8      230.08      247.35      6.72 o
   2   6   8      193.42      286.83      9.56 o
   3   6   8      708.61      751.50     17.21 o
   4   6   8     1473.76     1533.46     23.16 o
   5   6   8      286.65      318.82     11.94 o
   6   6   8       55.63       58.79      7.70 o
   7   6   8      317.52      333.74      6.87 o
   8   6   8     1503.80     1460.43     23.25 o
   9   6   8      502.50      446.46     15.91 o
  10   6   8       49.50       52.28      5.82 o
  11   6   8       30.73       28.34      5.95 o
  12   6   8      381.97      394.39     26.50 o
  13   6   8        2.59        8.75      5.27 o
  14   6   8       15.71        9.64      7.97 o
  15   6   8        9.58        5.13      5.88 o
  16   6   8       76.05       89.12     10.93 o
  17   6   8      192.26      190.84     13.90 o
 -14   7   8      175.89      184.48     18.47 o
 -13   7   8      122.90      137.92     32.38 o
 -12   7   8       50.55       50.16     11.65 o
 -11   7   8        1.37       13.32     10.23 o
 -10   7   8       32.13       36.49     13.39 o
  -9   7   8       26.47       13.79      9.68 o
  -8   7   8       12.41        3.91      5.38 o
  -7   7   8       11.23        9.10      5.20 o
  -6   7   8      224.38      228.61     12.72 o
  -5   7   8      185.57      115.07      9.99 o
  -4   7   8     1853.66     1626.81    291.67 o
  -3   7   8      322.19      329.29     13.09 o
  -2   7   8       42.39       39.39      5.82 o
  -1   7   8      365.55      355.24      7.73 o
   0   7   8       88.77      109.14      7.12 o
   1   7   8      144.16      149.84      5.76 o
   2   7   8       41.24       31.75      4.33 o
   3   7   8      395.27      353.84     11.62 o
   4   7   8     1137.87     1157.29     19.78 o
   5   7   8       13.24       16.62      2.91 o
   6   7   8       18.33        6.20      4.07 o
   7   7   8       24.11       23.15      3.56 o
   8   7   8     1324.01     1297.61     21.77 o
   9   7   8      258.99      261.78      9.55 o
  10   7   8        0.22       -0.87      3.57 o
  11   7   8       67.43       67.09      6.66 o
  12   7   8       24.29       19.38      5.90 o
  13   7   8       62.23       69.36      8.88 o
  14   7   8        5.61        6.96      5.88 o
  15   7   8       63.52       61.84      9.68 o
  16   7   8       43.62       41.46      8.83 o
  17   7   8       27.95       19.72     16.05 o
 -13   8   8      109.67      130.43     15.93 o
 -12   8   8      442.05      459.78     25.74 o
 -11   8   8       69.30       68.43     11.48 o
 -10   8   8       13.78       19.76      8.09 o
  -9   8   8        7.95       -0.17      8.34 o
  -8   8   8      180.40      138.76     13.11 o
  -7   8   8        0.93        2.06      4.98 o
  -6   8   8        0.00        2.51      4.56 o
  -5   8   8       58.94       70.06      8.76 o
  -4   8   8        1.84        5.50      5.08 o
  -3   8   8       15.43       22.53      5.72 o
  -2   8   8      116.85      129.27     12.67 o
  -1   8   8        3.23       14.40      5.95 o
   0   8   8       52.91       43.66      4.79 o
   1   8   8       30.29       33.38      4.56 o
   2   8   8       48.99       54.22      5.75 o
   3   8   8      889.36      879.98     17.36 o
   4   8   8        2.00        0.42      2.99 o
   5   8   8      271.26      267.95      8.91 o
   6   8   8      312.60      349.48      8.38 o
   7   8   8        0.51        2.20      2.70 o
   8   8   8      228.17      183.12      8.07 o
   9   8   8       14.19        1.69      3.64 o
  10   8   8      702.47      649.71     16.07 o
  11   8   8      232.22      198.93      9.88 o
  12   8   8       36.87       30.02      7.14 o
  13   8   8        6.30        8.65      7.42 o
  14   8   8      533.02      548.82     20.67 o
  15   8   8      452.69      468.31     19.70 o
  16   8   8        5.85        2.34      6.07 o
 -13   9   8      103.53       78.82     18.68 o
 -12   9   8       52.54       46.11     10.59 o
 -11   9   8       14.13       -0.56     20.61 o
 -10   9   8       50.22       24.36     16.92 o
  -9   9   8       61.18       59.11     10.37 o
  -8   9   8      255.39      222.45     16.90 o
  -7   9   8      472.60      462.94     38.95 o
  -6   9   8       22.20       28.99      6.66 o
  -5   9   8       25.67       41.16     13.46 o
  -4   9   8       39.84       36.30      7.12 o
  -3   9   8       99.28       90.45     12.31 o
  -2   9   8        4.72        0.59      6.41 o
  -1   9   8       91.76       96.82     11.61 o
   0   9   8       61.05       59.73      9.28 o
   1   9   8      271.61      271.07     12.13 o
   2   9   8       89.98       91.88     11.63 o
   3   9   8      276.49      292.97     13.76 o
   4   9   8      147.99      144.94      7.63 o
   5   9   8       88.51       68.01     10.32 o
   6   9   8      152.86      149.92      6.92 o
   7   9   8      253.86      233.77      8.49 o
   8   9   8       94.63      111.30      7.05 o
   9   9   8       54.57       39.27      5.83 o
  10   9   8     1173.05     1119.23     22.30 o
  11   9   8       33.85       25.86      5.27 o
  12   9   8        1.50        4.90      4.28 o
  13   9   8      241.61      221.08     20.62 o
  14   9   8      646.52      672.25     23.04 o
  15   9   8       50.26       43.78      8.65 o
  16   9   8        8.88       17.25      7.25 o
 -12  10   8        1.71        0.80      8.85 o
 -11  10   8       18.22       30.50     27.59 o
 -10  10   8        5.03        4.83      7.57 o
  -9  10   8        8.61        7.14      7.67 o
  -8  10   8      599.99      600.40     24.85 o
  -7  10   8      224.26      208.63     16.44 o
  -6  10   8      432.25      345.02     17.95 o
  -5  10   8        2.70        8.83      9.84 o
  -4  10   8       82.63       75.79      9.61 o
  -3  10   8       42.55       37.77     10.10 o
  -2  10   8        1.55        0.83      6.63 o
  -1  10   8     1155.85     1084.08     35.72 o
   0  10   8      250.90      252.74     16.88 o
   1  10   8     1809.50     1734.62     31.52 o
   2  10   8       31.31       31.51      5.58 o
   3  10   8        3.26        4.70      3.56 o
   4  10   8      250.57      267.13     10.24 o
   5  10   8        2.06        4.66      2.91 o
   6  10   8        1.66       -0.14      2.91 o
   7  10   8      146.85      136.55      7.61 o
   8  10   8       17.57       20.67      4.34 o
   9  10   8       73.22       84.24      6.99 o
  10  10   8      386.77      373.17     12.52 o
  11  10   8       90.96       81.05      7.57 o
  12  10   8       27.09       25.09      5.59 o
  13  10   8      218.84      236.25     14.28 o
  14  10   8       32.04       34.27      9.00 o
  15  10   8       46.99       53.25      9.09 o
  16  10   8        8.80       13.83      6.86 o
 -11  11   8       30.63       32.28     24.57 o
 -10  11   8      113.64      133.13     19.22 o
  -9  11   8      132.17      146.91     18.00 o
  -8  11   8       84.92       76.34     11.63 o
  -7  11   8      181.00      185.29     16.43 o
  -6  11   8      147.02      132.65     13.51 o
  -5  11   8      208.26      192.20     15.59 o
  -4  11   8       34.36       22.96     14.32 o
  -3  11   8      133.64      125.08     15.89 o
  -2  11   8     1326.97     1263.11     42.04 o
  -1  11   8     1370.05     1330.56     42.48 o
   0  11   8      960.20      904.93     33.86 o
   1  11   8     4195.57     4190.24     72.36 o
   2  11   8       12.13       15.70      6.48 o
   3  11   8     5284.97     4971.46     98.84 o
   4  11   8       96.33       84.27      4.64 o
   5  11   8      405.72      388.32      9.24 o
   6  11   8      381.06      361.18     18.19 o
   7  11   8       97.00       97.59      6.90 o
   8  11   8       25.51       27.51      4.76 o
   9  11   8       67.24       68.07      8.41 o
  10  11   8        4.63        4.74      4.12 o
  11  11   8        3.61       -3.81      3.88 o
  12  11   8       79.23       65.05      7.71 o
  13  11   8       21.71       16.21      7.06 o
  14  11   8       53.57       60.71      9.67 o
  15  11   8      231.17      245.51     15.72 o
  16  11   8       42.30       37.53      8.64 o
 -10  12   8      144.65      161.57     23.79 o
  -9  12   8        5.35        2.70      7.72 o
  -8  12   8       28.73       31.98     12.24 o
  -7  12   8      347.98      320.71     40.87 o
  -6  12   8      163.48      178.57     16.29 o
  -5  12   8        8.10        4.44      7.26 o
  -4  12   8      141.62      162.88     14.57 o
  -3  12   8       66.32       55.77     12.93 o
  -2  12   8      706.16      685.79     31.38 o
  -1  12   8      766.52      682.74     30.58 o
   0  12   8      678.56      648.73     36.25 o
   1  12   8     1298.95     1234.53     33.18 o
   2  12   8       13.88       13.20      6.94 o
   3  12   8      960.70      953.52     19.00 o
   4  12   8      989.78      944.24     15.63 o
   5  12   8       12.38        8.64      2.99 o
   6  12   8       25.78       31.67      4.67 o
   7  12   8       87.94       90.93      7.02 o
   8  12   8       41.93       53.72      6.18 o
   9  12   8       53.28       53.62      6.34 o
  10  12   8      307.14      281.21     11.50 o
  11  12   8        0.04        1.67      4.59 o
  12  12   8       16.07       18.93      6.64 o
  13  12   8       25.26       24.42      8.94 o
  14  12   8       63.40       36.89      8.83 o
  15  12   8       13.40       26.45      8.14 o
  -9  13   8       29.06       19.89     14.70 o
  -8  13   8       19.02       19.75      9.95 o
  -7  13   8      158.06      173.68     17.10 o
  -6  13   8       57.30       57.18     10.97 o
  -5  13   8        9.62       12.28      6.85 o
  -4  13   8       48.14       30.33     11.99 o
  -3  13   8      352.17      350.63     24.03 o
  -2  13   8      245.39      207.77     17.57 o
  -1  13   8      303.60      295.35     18.06 o
   0  13   8      826.29      846.08     28.71 o
   1  13   8      990.99      972.74     40.64 o
   2  13   8      169.53      161.71      6.72 o
   3  13   8        8.44       13.52      3.71 o
   4  13   8      258.30      250.20     11.89 o
   5  13   8       15.25       19.26      4.21 o
   6  13   8      370.46      361.66     11.35 o
   7  13   8       28.67       19.29      4.64 o
   8  13   8      121.72      119.90     20.85 o
   9  13   8        7.37        3.42      4.40 o
  10  13   8       18.87       13.85      5.02 o
  11  13   8       73.71       80.60     24.34 o
  12  13   8        0.18       -1.45      5.47 o
  13  13   8       11.42        4.36      8.01 o
  14  13   8       59.75       48.47      9.04 o
  15  13   8        4.73       -0.63      6.72 o
  -7  14   8       21.70        9.76     19.83 o
  -6  14   8       41.56       18.71      9.52 o
  -5  14   8      190.10      197.20     18.18 o
  -4  14   8      130.91      122.55     27.17 o
  -3  14   8      310.29      312.75     21.10 o
  -2  14   8      274.90      278.26     29.38 o
  -1  14   8     1019.06     1105.39     35.27 o
   0  14   8      148.60      123.19     14.37 o
   1  14   8        6.07       -0.76      6.08 o
   2  14   8        2.56        0.97      5.04 o
   3  14   8      289.45      283.15     24.72 o
   4  14   8        6.27        3.75      5.90 o
   5  14   8      203.52      184.64     10.10 o
   6  14   8       74.39       65.87      7.13 o
   7  14   8        0.78        3.06      3.94 o
   8  14   8        3.81        2.40      4.38 o
   9  14   8       12.21       10.06      4.99 o
  10  14   8       42.63       60.40      8.79 o
  11  14   8       13.82       22.99      6.90 o
  12  14   8        0.19       -3.38      6.04 o
  13  14   8        3.89        3.51     11.76 o
  14  14   8       53.17       44.36      9.19 o
  -7  15   8       69.68       69.98     30.16 o
  -6  15   8       58.61       31.69     12.78 o
  -5  15   8        0.00       -5.89      5.91 o
  -4  15   8       78.12       62.33     15.05 o
  -3  15   8       18.76       19.33     14.19 o
  -2  15   8      394.47      357.43     23.14 o
  -1  15   8      111.11       93.71     29.53 o
   0  15   8        0.66        4.79      7.06 o
   1  15   8       45.43       37.94      6.92 o
   2  15   8      163.21      205.77     12.99 o
   3  15   8        0.92        3.93      6.71 o
   4  15   8        8.06        7.38      6.12 o
   5  15   8        1.95       -2.95      7.77 o
   6  15   8      110.16      147.65     10.00 o
   7  15   8        1.26        8.53      6.06 o
   8  15   8       52.25       58.88      9.11 o
   9  15   8      103.62      112.27     19.17 o
  10  15   8      119.20      123.89     12.97 o
  11  15   8        3.47        3.26      6.54 o
  12  15   8       17.78       20.85      7.75 o
  13  15   8        9.14        7.68      7.75 o
  -5  16   8        5.77       20.72     19.73 o
  -4  16   8       23.55       27.43     19.92 o
  -3  16   8      174.87      178.93     19.23 o
  -2  16   8      206.93      172.51     18.44 o
  -1  16   8        4.32        7.72     19.23 o
   0  16   8        0.16        2.34     14.51 o
   1  16   8       13.20       20.23     20.68 o
   2  16   8       49.98       48.24      5.72 o
   3  16   8      209.44      232.50     37.34 o
   4  16   8      181.88      213.47     24.29 o
   5  16   8        2.39       -1.91      4.71 o
   6  16   8       47.40       32.82      8.07 o
   7  16   8        3.42        1.21      6.69 o
   8  16   8       68.38       90.03     11.84 o
   9  16   8       56.75       55.19      8.60 o
  10  16   8      214.22      225.46     35.16 o
  11  16   8        0.37        3.61     10.70 o
  12  16   8        0.06        3.61     10.04 o
  -3  17   8       92.79       91.12     24.80 o
  -2  17   8       23.54       53.57     19.84 o
  -1  17   8       27.28       54.35     18.63 o
   0  17   8       27.12       47.20     16.11 o
   1  17   8        3.06       28.36     13.51 o
   2  17   8       25.36       56.16     17.54 o
   3  17   8        2.26       23.48     13.03 o
   4  17   8       79.69      115.29     10.45 o
   5  17   8      235.79      218.92     13.52 o
   6  17   8       16.62       12.54      7.00 o
   7  17   8       60.80       64.07     10.10 o
   8  17   8       54.76       47.89      9.78 o
   9  17   8       48.72       51.70     10.31 o
  10  17   8       11.67        5.30      7.77 o
  11  17   8        8.54        7.72     11.09 o
   0  18   8        1.57       38.71     13.05 o
   1  18   8        1.21       44.16     14.88 o
   2  18   8        9.87       77.34     19.65 o
   3  18   8       40.07       59.52     16.13 o
   5  18   8       86.20       88.70      9.99 o
   6  18   8       58.62       63.50      9.29 o
   7  18   8        8.26       -3.55      6.07 o
   8  18   8       40.85       44.84      9.42 o
  -9 -13   9      130.90      143.78     15.41 o
  -8 -13   9       13.33       10.16      8.57 o
  -7 -13   9       79.30       86.89     18.29 o
  -6 -13   9       47.68       40.36      9.92 o
  -5 -13   9       41.73       54.06     13.81 o
  -4 -13   9      263.18      247.76     19.09 o
  -3 -13   9        1.18       13.11      8.29 o
  -2 -13   9        4.74        5.33      8.79 o
  -1 -13   9        2.92       10.27      8.88 o
   0 -13   9      127.44      165.77     34.36 o
   1 -13   9       66.88       96.69     28.27 o
 -11 -12   9       33.38       43.53     10.27 o
 -10 -12   9      149.24      161.96     16.00 o
  -9 -12   9        0.08       10.80      7.64 o
  -8 -12   9       23.82       19.38     14.19 o
  -7 -12   9       56.80       41.51      9.86 o
  -6 -12   9       60.33       48.48     13.53 o
  -5 -12   9        2.74       -1.31      6.58 o
  -4 -12   9       34.03       16.20      8.34 o
  -3 -12   9        0.10       -2.97      6.80 o
  -2 -12   9      138.78      133.14     16.69 o
  -1 -12   9       34.74       36.44     11.21 o
   0 -12   9       80.44       54.69     12.85 o
   1 -12   9      151.79      152.94     31.17 o
   2 -12   9      258.00      325.03     44.47 o
   3 -12   9       23.23       30.00     16.84 o
   4 -12   9        5.22       12.76     16.10 o
 -12 -11   9       27.00       21.66      8.74 o
 -11 -11   9      248.36      293.82     25.61 o
 -10 -11   9      176.05      178.14     15.99 o
  -9 -11   9      193.60      210.38     22.17 o
  -8 -11   9      120.45      125.58     13.60 o
  -7 -11   9       51.25       56.43     10.37 o
  -6 -11   9        1.10        2.72     10.59 o
  -5 -11   9      326.50      361.42     23.03 o
  -4 -11   9       19.18        6.51      7.04 o
  -3 -11   9       39.46       37.31     12.31 o
  -2 -11   9       14.96       19.42      8.62 o
  -1 -11   9       47.28       39.68     12.59 o
   0 -11   9       32.30       33.57     10.04 o
   1 -11   9       26.08       12.12      8.48 o
   2 -11   9      172.22      127.26     16.09 o
   3 -11   9        9.17       11.75     12.33 o
   4 -11   9       30.75       31.24     17.35 o
   5 -11   9        0.14       26.25     14.48 o
 -13 -10   9       18.35       14.28      8.08 o
 -12 -10   9       10.44       17.39      7.89 o
 -11 -10   9      332.44      374.14     19.47 o
 -10 -10   9        7.12        0.42      6.53 o
  -9 -10   9        1.27        0.92      5.82 o
  -8 -10   9       22.25        5.73     10.56 o
  -7 -10   9      129.30      151.86     13.91 o
  -6 -10   9        1.87       -2.21      7.72 o
  -5 -10   9        1.02        5.72      5.84 o
  -4 -10   9       64.24       45.90     12.58 o
  -3 -10   9      141.63      109.00     16.29 o
  -2 -10   9       27.77       32.81      9.21 o
  -1 -10   9       45.20       45.16     10.07 o
   0 -10   9        1.16       -6.27      7.65 o
   1 -10   9       70.45       78.55     12.53 o
   2 -10   9       74.85       57.06      8.45 o
   3 -10   9      146.15      141.43     12.66 o
   4 -10   9      214.05      226.86      9.18 o
   5 -10   9       43.32       42.10      9.13 o
   6 -10   9        6.96       12.00      5.51 o
   7 -10   9      119.26      114.18      9.75 o
 -14  -9   9      286.74      308.48     18.42 o
 -13  -9   9       44.59       49.95      9.72 o
 -12  -9   9       45.30       48.79      9.55 o
 -11  -9   9       36.56       35.69      9.20 o
 -10  -9   9        0.37       -0.27      5.96 o
  -9  -9   9       36.72       46.51     10.56 o
  -8  -9   9      111.66      129.70     12.64 o
  -7  -9   9       88.40       86.70     14.30 o
  -6  -9   9       75.22       75.12     10.06 o
  -5  -9   9       62.30       55.23      9.02 o
  -4  -9   9       57.66       83.07     14.39 o
  -3  -9   9        3.23       -1.01      7.16 o
  -2  -9   9      247.22      217.03     26.15 o
  -1  -9   9       24.65       27.34      8.34 o
   0  -9   9       55.94       50.88     10.06 o
   1  -9   9      350.43      349.76     15.31 o
   2  -9   9      549.14      531.67     31.19 o
   3  -9   9       11.26        9.24      4.62 o
   4  -9   9      367.04      357.85     10.36 o
   5  -9   9       27.36       22.07      5.52 o
   6  -9   9      251.48      246.57     16.28 o
   7  -9   9        4.40       10.97      5.22 o
   8  -9   9       39.05       49.07      8.50 o
 -15  -8   9        1.10       -5.25      6.77 o
 -14  -8   9       13.55       17.49     11.59 o
 -13  -8   9       12.10       14.38     12.54 o
 -12  -8   9        0.86        2.22      5.47 o
 -11  -8   9       81.52       90.86     17.39 o
 -10  -8   9       32.02       17.22     11.27 o
  -9  -8   9      245.39      228.35     26.63 o
  -8  -8   9        0.21        0.43      5.35 o
  -7  -8   9        4.56        5.67      5.27 o
  -6  -8   9      100.09      106.97     11.01 o
  -5  -8   9      231.46      228.01     18.40 o
  -4  -8   9      166.12      166.27     17.60 o
  -3  -8   9        2.08       -2.67      6.42 o
  -2  -8   9      119.31      103.18     14.45 o
  -1  -8   9      182.57      152.43     32.94 o
   0  -8   9      108.92      102.73     11.05 o
   1  -8   9      281.89      263.26     13.11 o
   2  -8   9      268.35      238.81     13.06 o
   3  -8   9        4.61        5.53      4.78 o
   4  -8   9       74.73       76.75      5.38 o
   5  -8   9       18.28       17.71      3.86 o
   6  -8   9      131.70      144.18     12.44 o
   7  -8   9       60.25       63.43      6.86 o
   8  -8   9       13.03        6.78      5.90 o
   9  -8   9        0.29       -1.40      5.15 o
 -15  -7   9        1.77        3.02      8.88 o
 -14  -7   9       72.50       66.80     10.87 o
 -13  -7   9      139.60      153.60     14.14 o
 -12  -7   9        0.16        7.36      6.32 o
 -11  -7   9      381.30      405.96     18.08 o
 -10  -7   9       41.55       35.79      7.48 o
  -9  -7   9     1163.08     1154.20     29.83 o
  -8  -7   9     1448.96     1465.03     34.02 o
  -7  -7   9      117.52       92.59      9.80 o
  -6  -7   9      106.92       74.60      9.04 o
  -5  -7   9       18.29       39.07      9.68 o
  -4  -7   9      488.90      442.72     22.86 o
  -3  -7   9       32.82       18.73      8.25 o
  -2  -7   9     3855.26     3614.90     83.41 o
  -1  -7   9      297.68      311.43     13.26 o
   0  -7   9      278.81      263.72     12.30 o
   1  -7   9        0.00        7.22      4.35 o
   2  -7   9       16.94       15.41      5.08 o
   3  -7   9      318.72      283.50     13.38 o
   4  -7   9        1.23        3.33      2.46 o
   5  -7   9       13.33       13.91      4.51 o
   6  -7   9       30.66       36.42      4.69 o
   7  -7   9       14.13       20.43      4.32 o
   8  -7   9      128.54      139.35     21.69 o
   9  -7   9      203.51      228.57     14.13 o
  10  -7   9       79.99       81.20     10.27 o
 -16  -6   9       48.88       54.29     15.99 o
 -15  -6   9       34.66       43.39      9.91 o
 -14  -6   9      110.03      109.36     12.36 o
 -13  -6   9       27.98       37.17      8.45 o
 -12  -6   9      209.87      246.09     21.92 o
 -11  -6   9       64.99       59.47     11.00 o
 -10  -6   9      114.40      107.60     10.54 o
  -9  -6   9      574.60      579.66     20.16 o
  -8  -6   9     1365.44     1339.94     31.31 o
  -7  -6   9      187.87      192.76     11.71 o
  -6  -6   9      914.64      867.91     31.90 o
  -5  -6   9      472.69      423.45     21.41 o
  -4  -6   9     1455.75     1299.96     39.63 o
  -3  -6   9        3.53       -1.49      5.69 o
  -2  -6   9     1421.71     1406.10     31.56 o
  -1  -6   9       12.62        2.97      8.34 o
   0  -6   9     2357.31     2233.36     61.69 o
   1  -6   9       22.21       34.88      5.92 o
   2  -6   9      176.90      184.06     11.34 o
   3  -6   9      337.85      353.87     19.48 o
   4  -6   9        3.33       11.92      4.67 o
   5  -6   9      123.10      116.76      6.41 o
   6  -6   9      135.13      114.25      8.25 o
   7  -6   9       63.48       80.78      6.97 o
   8  -6   9       79.86       83.89     11.15 o
   9  -6   9       32.30       25.08      6.24 o
  10  -6   9       13.90       15.70      6.48 o
  11  -6   9       91.35      121.87     12.72 o
 -16  -5   9        0.07        3.02      6.92 o
 -15  -5   9      172.14      218.98     16.70 o
 -14  -5   9        8.37        4.60      6.37 o
 -13  -5   9        9.65        4.27     13.86 o
 -12  -5   9       98.14      121.01     11.71 o
 -11  -5   9      227.30      245.99     13.73 o
 -10  -5   9      616.06      636.55     20.83 o
  -9  -5   9      299.80      242.37     12.89 o
  -8  -5   9       19.78       31.34      7.66 o
  -7  -5   9        4.73        5.60      4.69 o
  -6  -5   9       43.80       43.45      8.85 o
  -5  -5   9       26.84       14.16      6.68 o
  -4  -5   9      355.60      377.40     18.76 o
  -3  -5   9      285.14      297.17     16.75 o
  -2  -5   9       18.12       16.82      4.57 o
  -1  -5   9      167.68      150.08     10.10 o
   0  -5   9     2209.29     2213.55     36.85 o
   1  -5   9      636.02      625.86     27.10 o
   2  -5   9       40.62       33.93      6.57 o
   3  -5   9        1.79        4.81      4.89 o
   4  -5   9        6.48        7.34      7.05 o
   5  -5   9       70.41       60.52     13.38 o
   6  -5   9       60.59       57.48      5.36 o
   7  -5   9       70.10       68.47      6.28 o
   8  -5   9       11.30       12.17      4.65 o
   9  -5   9        9.93        4.93      5.81 o
  10  -5   9        5.55       15.51     11.98 o
[truncated: 318,945 more chars]
